# Supplementary material for: HCMV-encoded US7 and US8 act as antagonists of innate immunity by distinctively targeting TLR-signaling pathways
Source: Nat Commun. 2019 Oct 11;10:4670. doi: 10.1038/s41467-019-12641-4 (PMC6789044; doi:10.1038/s41467-019-12641-4)
Supplement: Supplementary file 5 — Supplementary Data 1 [file 41467_2019_12641_MOESM5_ESM.xlsx]

## Sheet: microarray data1
Gene_Symbol	Gene Accession	Mock_P/Mock_M.fc	Mock_P/Mock_M.volume	US7_P/Mock_P.fc	US7_P/Mock_P.volume	US8_P/Mock_P.fc	US8_P/Mock_P.volume	N_Mock_M	N_Mock_P	N_US7_P	N_US8_P
LINC01128	NR_047519	1.17169	3.91452	2.16111	4.55255	1.34277	4.23776	3.80189	4.03048	5.14225	4.45569
ISG15	NM_005101	8.53103	7.49583	-1.7299	8.7958	-1.12503	9.11465	6.10731	9.20003	8.40934	9.03007
AGRN	NM_001305275	2.13135	6.28043	-1.8024	6.41096	-1.24817	6.68817	5.75822	6.84999	6.00007	6.53018
AJAP1	NM_001042478	1.30529	4.72422	2.07827	5.42238	2.2739	5.48095	4.53594	4.92031	5.97569	6.10548
		1.81538	3.85234	-1.39934	4.0568	-2.17472	3.70384	3.44614	4.30641	3.82166	3.18558
PER3	NM_001289861	-2.08479	4.35171	1.52462	4.14699	1.10551	3.9256	4.91381	3.85391	4.46236	3.99862
SPSB1	NM_025106	2.06348	4.27178	-1.64835	4.45107	-1.00965	4.81923	3.78108	4.82616	4.10514	4.8123
UBE4B	NM_001105562	-2.45867	7.03317	1.11839	6.49431	-1.00911	6.40755	7.71198	6.4141	6.57552	6.40101
FBXO6	NM_018438	2.95668	5.15581	-2.10929	5.43177	-1.93887	5.49846	4.43279	5.99677	4.92001	5.04155
		3.44767	3.11298	-1.85973	3.65646	-1.3593	3.90358	2.34567	4.13129	3.2362	3.68843
CDA	NM_001785	-1.2335	7.12504	2.97642	7.72208	2.63869	7.6432	7.27803	6.97527	8.54885	8.37509
NBPF3	NM_001256416	-2.40582	5.51559	1.13801	5.01095	1.2709	5.08855	6.18509	4.91856	5.10508	5.26441
MDS2	NR_027042	-1.10346	2.0581	1.17532	2.10161	2.0544	2.4533	2.13034	1.98831	2.22137	3.02703
TMEM57	NM_001282564	-1.18944	5.86694	2.19112	6.28354	2.14217	6.26862	5.99341	5.74313	6.8748	6.8422
GPR3	NM_005281	-1.86103	3.83101	2.68076	4.05853	2.39519	3.98969	4.30517	3.40907	4.83171	4.66921
THEMIS2	NM_001039477	7.32622	6.00593	-1.81089	7.17075	-1.10485	7.53961	4.73881	7.61188	6.75518	7.46803
XKR8	NM_018053	1.20028	4.4071	1.81622	4.95255	2.18633	5.07373	4.27738	4.54075	5.40169	5.66926
PHACTR4	NM_001048183	2.87749	8.18026	-1.77293	8.55508	-1.21462	8.83675	7.45331	8.97812	8.15198	8.69761
EPB41	NM_001166005	-1.57503	5.18704	2.52618	5.49768	1.53118	5.16788	5.52507	4.86969	6.20665	5.48433
		2.21137	5.01676	1.34099	5.8296	-1.16484	5.51063	4.47685	5.62179	6.04509	5.40166
ADPRHL2	NM_017825	2.35899	4.60284	-1.42591	5.00088	-1.10837	5.18862	4.0252	5.26337	4.75149	5.11493
MIR4255	NR_036217	1.55503	2.31008	-1.85743	2.15801	-2.1907	2.00649	2.01346	2.6504	1.75709	1.51901
ZC3H12A	NM_025079	3.01774	6.19079	-1.8164	6.594	-1.34033	6.82401	5.44511	7.03858	6.1775	6.61599
		-1.29822	1.93107	1.63689	2.07724	2.52603	2.32626	2.1285	1.75196	2.46292	3.08883
		2.06221	1.70805	1.1586	2.41201	-1.32005	2.09833	1.26397	2.30816	2.52054	1.90757
CDC20	NM_001255	-1.10586	7.03806	-2.17379	6.38121	-1.76094	6.54496	7.11102	6.96585	5.84564	6.1495
IPO13	NM_014652	-1.28306	4.79816	2.15135	5.14476	1.59781	4.94825	4.98132	4.62173	5.72697	5.29783
NASP	NM_001195193	1.69063	6.12823	-2.09127	5.96281	-1.37682	6.2838	5.76114	6.5187	5.45432	6.05736
		2.07222	5.67376	-1.13057	6.13448	-1.1726	6.10771	5.17246	6.22364	6.04659	5.99393
CDKN2C	NM_001262	1.30187	5.06715	-2.4221	4.57864	-1.31481	5.05974	4.88043	5.26102	3.98476	4.86617
MIR4421	NR_039617	-1.24676	2.59885	-2.30077	1.74283	1.05453	2.48262	2.7628	2.44462	1.2425	2.52122
ZFYVE9	NM_004799	-1.9131	5.33179	2.52571	5.51231	1.55927	5.19489	5.82024	4.88433	6.22102	5.5252
PODN	NM_001199080	-1.71269	6.47581	-2.24683	5.48435	-1.29217	5.91151	6.87556	6.0993	4.93141	5.72951
LOC105378727	XR_947351	1.22336	2.88917	-2.01624	2.48138	-1.68	2.6376	2.7474	3.03825	2.02658	2.28979
LINC01358	NR_110626	2.11106	4.55318	-1.79057	4.68494	-1.30228	4.92976	4.04599	5.12396	4.28354	4.74292
NFIA	NM_001134673	-2.37073	4.65704	1.29731	4.25944	1.10984	4.15031	5.32115	4.07582	4.45134	4.22617
MIR3116-1	NR_036058	1.37932	3.1779	-1.43634	3.14632	-2.10243	2.83203	2.95438	3.41834	2.89594	2.34628
ATG4C	NM_032852	-2.03798	4.74112	1.87652	4.68737	-1.03466	4.23063	5.28242	4.25528	5.16334	4.20612
ALG6	NM_013339	-1.57919	4.14875	2.0319	4.31343	1.63584	4.17217	4.49141	3.83223	4.85506	4.54226
ROR1	NM_001083592	-2.04081	6.15578	-1.9955	5.1402	-1.34098	5.44692	6.69182	5.66268	4.66593	5.23939
GADD45A	NM_001199741	1.00691	7.02386	2.83384	7.74384	2.05459	7.53036	7.01889	7.02883	8.53159	8.06768
LOC105378808	XR_947524	-2.11663	3.20873	3.00647	3.41608	1.80759	3.11097	3.79488	2.71311	4.30118	3.56718
AK5	NM_012093	-1.66354	6.39765	2.13483	6.56536	1.54572	6.34742	6.77531	6.04105	7.13517	6.66933
		-1.0697	1.76657	2.55406	2.29753	-1.13617	1.62393	1.81584	1.71863	3.07142	1.53445
		-1.29441	0.8264	2.33318	1.11569	-1.14102	0.557734	1.03325	0.66096	1.88326	0.47063
IFI44L	NM_006820	5.71998	7.59825	-1.47498	8.67481	-1.20903	8.8217	6.44368	8.95969	8.39899	8.68584
IFI44	NM_006417	6.00656	7.61779	-1.38381	8.78261	-1.03941	8.99213	6.43352	9.02006	8.55141	8.96429
		3.81089	4.21081	-2.21879	4.67495	-1.10363	5.21344	3.35492	5.28505	4.13528	5.1428
GBP6	NM_198460	3.78101	2.35185	-2.72259	2.68126	-1.70995	3.08826	1.58062	3.49939	2.05441	2.72544
GBP1P1	NR_003133	5.56384	4.45746	-4.96864	4.56357	-1.4338	5.59829	3.38816	5.86424	3.55139	5.3444
LRRC8B	NM_001134476	-2.04653	2.22555	1.26595	1.93076	1.11854	1.84717	2.80131	1.76813	2.10835	1.92975
ZNF326	NM_182975	-1.48426	5.94249	2.0576	6.16298	1.83483	6.08654	6.23418	5.66444	6.7054	6.54009
		-2.16472	3.09656	-1.23826	2.43014	-1.06716	2.54186	3.70336	2.58918	2.28086	2.4954
FNBP1L	NM_001024948	-2.26739	5.31231	1.73123	5.13518	1.64951	5.10278	5.93555	4.75452	5.54632	5.47656
PLPPR4	NM_001166252	-1.18926	6.72613	-3.46917	5.63396	-1.90351	6.12034	6.85232	6.60226	4.80767	5.6736
MFSD14A	NM_033055	2.42029	8.39948	-1.49235	8.76768	1.32041	9.25955	7.78605	9.06123	8.48364	9.46221
LOC102606465	NR_109849	-2.49153	3.81877	1.84307	3.63099	1.56996	3.52701	4.53365	3.21662	4.09873	3.86735
LOC100129138	NR_033990	1.57087	3.13256	-2.53329	2.7234	-2.13893	2.87494	2.82367	3.47523	2.13422	2.37834
LINC01397	NR_126382	-1.0168	6.04106	-3.64576	5.00979	-2.36357	5.37287	6.05309	6.02906	4.16284	4.78809
		-2.05382	1.36345	1.12252	1.01976	-1.01037	0.93232	1.9781	0.93979	1.10653	0.92491
MOV10	NM_001130079	2.48756	7.59134	-2.12215	7.71528	-1.2055	8.14118	6.96238	8.27711	7.19158	8.00748
LRIG2	ENST00000361127	-1.87228	5.08187	2.01652	5.13062	1.34972	4.86109	5.55437	4.64957	5.66144	5.08223
FAM46C	NM_017709	-1.76632	5.96631	-2.83426	4.75958	-1.87253	5.09749	6.39078	5.57003	4.06706	4.66504
		1.55314	4.96946	-2.22199	4.68601	-1.17749	5.17799	4.662	5.29719	4.14534	5.06147
PHGDH	NM_006623	-1.28245	7.40785	-3.67318	6.22167	-3.21456	6.33249	7.58947	7.23057	5.35354	5.54595
		2.09945	5.08155	-1.8688	5.17396	-1.29811	5.45319	4.57463	5.64464	4.74253	5.26823
		1.80012	2.6951	-2.5176	2.39541	-2.19523	2.52213	2.30421	3.1523	1.82025	2.01793
		1.70716	3.14908	-1.47809	3.26441	-2.40884	2.85466	2.78682	3.55842	2.99469	2.29008
NBPF14	NM_015383	-1.3246	7.79991	2.26695	8.16884	1.54439	7.90708	8.00533	7.59977	8.78052	8.22681
NBPF19	XM_011508693	1.12972	6.9529	2.49649	7.67306	1.16986	7.15371	6.86548	7.04144	8.36134	7.26777
NOTCH2NL	ENST00000479995	-1.47611	7.73636	2.18568	8.00475	1.45507	7.72637	8.02236	7.46056	8.58864	8.00165
TXNIP	NM_001313972	1.00569	7.11224	3.10667	7.89177	1.693	7.48649	7.10815	7.11633	8.7517	7.87591
		2.14206	4.1396	-2.14597	4.1381	-1.26769	4.55109	3.62641	4.72541	3.62378	4.38321
BCL9	NM_004326	-2.06032	5.9115	2.06032	5.9115	1.63989	5.75878	6.45589	5.41302	6.45589	6.12662
RNVU1-14	NR_104075	1.50218	3.87438	-2.32178	3.51933	-1.55191	3.84896	3.59195	4.17901	2.96378	3.54497
LOC100996721	XM_005276144	2.0874	3.28656	-2.27617	3.21237	-2.00218	3.32169	2.7983	3.86001	2.6734	2.85844
MLLT11	NM_006818	-2.2267	5.26739	7.70786	6.01694	3.87275	5.61384	5.8764	4.72149	7.66782	6.67485
FLG-AS1	NR_103778	-2.3354	3.01307	2.03017	2.92933	1.39073	2.69015	3.6864	2.46273	3.48433	2.93857
LCE5A	NM_178438	1.79595	3.97216	-2.08593	3.85023	-2.35857	3.7472	3.57218	4.41693	3.35624	3.17902
LCE1A	NM_178348	1.86897	2.58873	-2.08859	2.49159	-1.46283	2.79103	2.17662	3.07886	2.01633	2.5301
S100A7A	NM_176823	1.6834	2.38476	-2.03716	2.21796	-1.81301	2.32132	2.03848	2.78986	1.7633	1.93147
PEAR1	NM_001080471	-2.42671	5.00091	-1.03133	4.37982	-1.07608	4.34891	5.68113	4.40213	4.35763	4.29634
IFI16	NM_001206567	2.33202	8.97643	-1.38388	9.37069	-1.04882	9.57353	8.3864	9.60798	9.13926	9.53921
LINC01133	NR_038849	-1.23357	5.17507	-2.85263	4.20223	-2.34169	4.36918	5.3287	5.02586	3.51357	3.79831
NHLH1	NM_005598	2.43253	3.14963	-1.10687	3.78152	-1.12455	3.76984	2.57301	3.85547	3.70899	3.68612
BLZF1	NM_003666	2.71852	7.08605	-1.39383	7.60079	-1.15229	7.74116	6.40127	7.84409	7.36504	7.63959
PRRX1	NM_006902	-1.20031	7.29741	2.85057	7.8864	1.68619	7.53435	7.4303	7.16689	8.67814	7.92066
LOC100127910	AK130711	-1.04622	5.93706	2.20062	6.44845	1.4187	6.15166	5.96974	5.90455	7.04246	6.40912
TOP1P1	NR_002719	-2.3799	2.16125	1.20532	1.75402	-1.11385	1.54475	2.87538	1.62448	1.8939	1.46893
LOC105371612	XR_918073	1.39619	2.85668	-2.1696	2.48684	-1.16552	2.99502	2.62606	3.10755	1.99012	2.88657
PRDX6	NM_004905	1.14243	9.77947	-2.21663	9.28407	-1.85368	9.42028	9.68389	9.87599	8.72762	8.9856
		2.24521	2.99863	-1.3896	3.39265	-1.40535	3.38392	2.47143	3.63828	3.16361	3.14735
		-1.17874	4.00517	2.05845	4.37822	1.77488	4.28221	4.12555	3.8883	4.92986	4.71602
HMCN1	NM_031935	-1.24075	4.62496	-1.88106	3.99025	-2.08046	3.90795	4.78318	4.47197	3.56042	3.41507
LOC102724919	NR_126002	-1.30136	1.98401	1.38237	2.02321	2.28674	2.32437	2.1831	1.80308	2.27022	2.99637
PLA2G4A	NM_001311193	4.94263	4.93223	1.57492	6.53719	1.86714	6.65295	3.91248	6.21776	6.87304	7.11859
CFH	NM_000186	2.92874	7.8305	-1.54546	8.32397	-1.15554	8.53899	7.09363	8.64391	8.01587	8.43534
LOC105371679	XR_918194	-2.07107	2.06274	-1.06274	1.55885	1.28501	1.77506	2.65374	1.60336	1.51557	1.96514
		2.02956	1.5248	-1.4677	1.8209	1.14765	2.21571	1.09743	2.1186	1.56504	2.31728
		2.03148	4.50845	-1.03982	5.02036	-1.30965	4.85012	4.02608	5.04861	4.99227	4.65943
BTG2	NM_006763	-1.41271	5.87671	2.2827	6.19961	1.97424	6.10372	6.13123	5.63276	6.8235	6.61406
IKBKE	NM_001193321	2.67652	5.62107	-2.87131	5.5633	-1.85975	5.91147	4.95558	6.37594	4.85423	5.48083
DYRK3	NM_001004023	-1.50577	4.87943	3.68317	5.45307	2.48308	5.208	5.1836	4.5931	6.47405	5.90523
IL24	NM_001185156	-1.05712	3.15006	8.55501	4.39378	4.58795	4.06318	3.19038	3.11024	6.20701	5.30809
G0S2	NM_015714	2.93948	6.13788	1.21187	7.10201	1.21591	7.10436	5.40918	6.96474	7.24198	7.24677
SYT14	NM_001146261	-1.4022	3.93735	3.11372	4.4455	2.25328	4.24682	4.18874	3.70105	5.33969	4.87308
RCOR3	NM_001136223	-1.73216	5.55011	2.10356	5.67909	1.49702	5.45123	5.96052	5.16795	6.24078	5.75004
SNORA16B	NR_004389	-2.68896	4.52126	-1.81123	3.40838	-1.03723	3.83723	5.29074	3.86369	3.00672	3.81095
ATF3	NM_001030287	3.17468	3.20497	1.69518	4.50951	1.90756	4.5871	2.47822	4.14483	4.90627	5.07656
FLVCR1	NM_014053	-1.40673	4.80244	2.22331	5.1065	1.57832	4.88068	5.05492	4.56257	5.71528	5.22096
TGFB2	NM_001135599	-2.18154	4.84796	1.709	4.6885	1.07485	4.36959	5.44318	4.31783	5.09098	4.42197
FBXO28	NM_001136115	-1.56008	5.93542	2.15709	6.15288	1.64658	5.97218	6.26489	5.62327	6.73236	6.34274
		2.39522	2.75623	-1.0011	3.45662	1.40452	3.69433	2.19725	3.45741	3.45583	3.94749
		-1.41711	1.94437	1.82099	2.09735	2.03507	2.1617	2.21204	1.70909	2.57381	2.73417
ZNF678	NM_178549	-1.21296	2.87791	2.47603	3.33245	1.77351	3.12813	3.02054	2.74201	4.05004	3.56862
MIR3620	NR_037415	2.11877	3.56372	-1.5988	3.79269	-1.19347	4.01665	3.06303	4.14626	3.46927	3.8911
		-1.71381	2.76109	2.14127	2.89734	1.64093	2.73371	3.17691	2.3997	3.49817	3.11421
KIF26B	NM_018012	-1.71503	5.5478	-3.13232	4.26999	-1.80832	4.7257	5.95054	5.17231	3.52508	4.31766
		-1.13176	1.6049	-1.10468	1.4445	2.66638	2.11011	1.69667	1.5181	1.37447	2.93298
OR2G2	NM_001001915	1.49706	2.40573	-1.70102	2.29943	-2.04778	2.13562	2.13221	2.71434	1.94794	1.68028
LOC105379555	XR_951429	-1.43164	4.51682	2.06302	4.7592	1.33675	4.46986	4.78307	4.2654	5.31016	4.68413
LOC105378947	XM_011542538	1.63794	3.61947	-2.59075	3.23409	-1.58199	3.64702	3.28099	3.99287	2.6195	3.33113
GPR153	NM_207370	1.33659	5.27931	-1.97188	4.97892	-2.21405	4.88587	5.07418	5.49274	4.51317	4.34605
		-1.21859	1.82011	2.79902	2.30911	1.23965	1.8315	1.96829	1.68308	3.168	1.99301
CASZ1	NM_001079843	2.14266	2.36348	-1.79381	2.51973	-1.09729	2.90851	1.87686	2.97626	2.13323	2.84231
DHRS3	NM_004753	-1.00384	6.48396	-2.89148	5.66374	-2.83779	5.67919	6.48673	6.4812	4.94939	4.97643
		-2.05895	3.02294	-1.76324	2.09792	-1.47059	2.25123	3.58846	2.54655	1.72832	1.99016
PRAMEF10	BC112208	2.15305	3.24046	-1.16382	3.72949	1.01931	3.8543	2.73415	3.84053	3.62166	3.86812
ANO7P1	XR_933823	4.78653	5.34164	-2.45256	5.90675	-1.71964	6.18584	4.33026	6.58924	5.29495	5.80713
NBPF1	NM_017940	-2.04639	5.32201	1.87658	5.26499	1.15951	4.93608	5.86356	4.83048	5.73859	5.04399
		-1.73116	1.80423	2.01822	1.89116	2.36135	1.97617	2.24302	1.45128	2.46436	2.69089
		2.06892	4.34361	-1.06414	4.85455	-1.53189	4.58163	3.85072	4.8996	4.80991	4.28429
		1.91368	2.88319	-3.01693	2.46719	-1.09117	3.32559	2.45278	3.38913	1.79605	3.26325
		-1.42914	3.26574	1.51965	3.30643	2.01199	3.48633	3.53346	3.01831	3.62205	4.02693
RNF19B	NM_001127361	2.78188	6.5255	-1.39402	7.06144	1.01235	7.31398	5.82907	7.30513	6.82588	7.32284
MIR552	NR_030278	-1.23296	3.21792	-3.2075	2.0651	-1.07373	3.01865	3.37252	3.0704	1.38895	2.96777
		1.60697	2.63061	-2.17083	2.37078	-1.45909	2.70873	2.3106	2.99494	1.87669	2.44987
		-1.49111	1.07882	1.1744	0.937274	2.23118	1.28279	1.40485	0.82846	1.06038	1.98627
		1.1479	2.47298	2.14263	3.07543	1.3432	2.77918	2.37548	2.57448	3.67386	3.00015
		2.83917	1.80724	1.40467	2.9454	-1.55333	2.37161	1.205	2.71047	3.2007	2.07511
LOC101929609	XR_246317	2.13886	2.73091	-1.39724	3.08313	-1.56694	2.99239	2.23701	3.33385	2.85127	2.6859
SLC6A9	NM_001024845	2.43778	7.2474	-3.16821	7.03781	-1.95133	7.42075	6.63306	7.91863	6.25496	6.95417
		-2.05406	3.52877	-1.17436	2.9293	1.02179	3.06304	4.08601	3.04753	2.81566	3.07863
		-1.17968	2.33799	-2.30971	1.50107	1.18025	2.33832	2.46022	2.22183	1.01412	2.46092
IPP	NM_001145349	-2.15941	4.74363	1.36996	4.44197	-1.18871	4.0941	5.33134	4.2207	4.67483	3.9713
MOB3C	NM_145279	2.14723	4.75518	-1.71507	4.9338	-1.16872	5.22458	4.23578	5.33826	4.55999	5.11333
LRP8	NM_001018054	-1.11482	4.40161	2.35315	4.90248	1.13359	4.41342	4.48071	4.3239	5.55849	4.5048
DAB1	NM_021080	-1.90512	4.72023	-2.50311	3.55519	-1.43865	4.00719	5.20801	4.27813	2.95441	3.75341
CYP2J2	NM_000775	1.37982	3.13938	-2.04937	2.81543	-1.06922	3.33157	2.91572	3.3802	2.34502	3.28364
		2.50811	2.99746	-1.48369	3.43691	-1.00508	3.72961	2.40667	3.73327	3.16408	3.72596
		-1.97007	3.29964	1.21541	2.98397	3.37927	3.61988	3.82482	2.84657	3.12801	4.60328
LRRC40	NM_017768	-1.60794	5.76424	2.31694	6.00742	1.63889	5.77719	6.11702	5.43181	6.64403	6.14453
NEGR1	NM_173808	1.26867	6.72377	-2.5289	6.1923	-2.21942	6.29632	6.5543	6.89762	5.55911	5.74744
CRYZ	NM_001130042	-2.03795	4.24851	2.82138	4.45164	1.6015	4.09151	4.793	3.76588	5.26228	4.4453
ADGRL4	NM_022159	2.12724	6.48338	1.52546	7.349	1.36485	7.2716	5.96171	7.05069	7.65993	7.49943
TTLL7	NM_024686	-2.95024	4.12916	1.91412	3.8619	1.57175	3.73381	4.98268	3.42185	4.35853	4.07422
GNG5	NM_005274	2.06229	5.03717	-1.28176	5.40425	-1.07657	5.5328	4.54203	5.58628	5.22815	5.47984
SSX2IP	NM_001166293	-2.39086	4.82613	-1.09923	4.16934	-1.41755	3.9785	5.49568	4.23815	4.10165	3.73475
SYDE2	NM_032184	-2.18554	4.22278	2.13932	4.20926	1.57481	4.01051	4.82427	3.69628	4.79343	4.35146
DDAH1	NM_001134445	1.08734	7.65904	-2.0191	7.19499	-1.55287	7.3954	7.59888	7.71968	6.70597	7.08474
GBP3	NM_018284	3.03915	7.93115	-2.09398	8.22302	-1.03697	8.74719	7.16974	8.77341	7.70716	8.72104
GBP1	NM_002053	5.6889	6.87547	-3.76435	7.22377	-1.50318	7.94353	5.73483	8.24298	6.33058	7.65496
GBP2	NM_004120	7.60327	6.02236	-4.62929	6.46164	-1.38019	7.42483	4.73428	7.6609	5.45011	7.19603
GBP2	NM_004120	5.82921	6.59347	-4.02157	6.91021	-1.39813	7.74111	5.44333	7.98663	5.97887	7.50313
GBP4	NM_052941	26.5287	5.72982	-6.45841	7.09123	-1.28155	8.38251	3.83388	8.56336	5.87218	8.20547
GBP5	NM_001134486	2.98469	2.94199	-1.73859	3.41249	-1.22617	3.68468	2.25711	3.83469	3.03677	3.54053
CCDC18-AS1	NR_034089	-1.45794	4.71927	2.04438	4.94412	1.01103	4.46304	4.99906	4.45513	5.48679	4.47096
BCAR3	NM_001261408	1.0215	4.88855	2.05421	5.39829	1.727	5.28337	4.87323	4.90392	5.9425	5.69219
COL11A1	NM_001190709	1.05244	6.92582	-3.14666	6.0799	-2.15106	6.38641	6.88905	6.96279	5.30897	5.85774
LOC101928436	NM_001286997	1.07255	4.1167	-2.18275	3.56021	-1.44964	3.89049	4.06649	4.16754	3.04139	3.63185
LOC105378909	XR_947710	1.30735	3.0236	-1.90666	2.718	-2.18433	2.5991	2.83645	3.2231	2.29205	2.09591
MIR4256	NR_036210	1.24611	3.31153	-1.63982	3.0968	-2.67209	2.67263	3.15662	3.47405	2.76051	2.05608
PTPN22	NM_001193431	-1.15395	1.4601	2.17608	1.83764	1.2818	1.52909	1.56704	1.36046	2.48219	1.71863
TSPAN2	NM_001308315	-1.0675	4.44371	-2.76431	3.5892	-1.62609	4.03091	4.49108	4.39684	2.92992	3.69543
		1.60514	6.10612	-2.57605	5.73393	-1.37847	6.22116	5.7743	6.457	5.09184	5.99393
		1.19723	2.84053	2.45423	3.5626	1.72433	3.34335	2.71365	2.97335	4.26862	3.75939
		-2.04782	3.40019	2.01999	3.39169	1.73239	3.29485	3.95632	2.92223	3.93658	3.71499
ACP6	NM_016361	-1.30286	4.1616	2.13053	4.48769	1.58522	4.29463	4.35681	3.97513	5.06634	4.63981
NBPF26	XM_011542528	-1.32252	6.23127	2.20067	6.5773	1.48213	6.31034	6.43618	6.03289	7.17083	6.60056
NBPF20	NM_001278267	-1.29206	6.50065	2.04892	6.81626	1.50767	6.60797	6.68811	6.31844	7.3533	6.91076
LOC100996713	XM_006711719	-1.68834	2.26288	3.48464	2.66909	3.82784	2.71731	2.67201	1.9164	3.71741	3.85293
MTMR11	NM_001145862	2.58446	6.17634	-1.6065	6.54825	-1.09514	6.83326	5.52927	6.89913	6.21521	6.76801
HORMAD1	NM_001199829	2.189	2.35805	1.23408	3.13801	1.23529	3.13869	1.85969	2.98996	3.2934	3.29481
CTSS	NM_001199739	10.0181	5.60242	2.21277	8.05867	1.95514	7.97507	4.18155	7.50609	8.65194	8.47336
CTSK	NM_000396	1.1061	9.02103	2.21656	9.65116	1.86315	9.53237	8.94858	9.09406	10.2424	9.9918
SELENBP1	NM_001258288	-1.03933	6.10117	-2.03758	5.53622	-1.88056	5.59933	6.12906	6.07341	5.04655	5.16225
THEM4	NM_053055	-2.04125	5.25887	1.62194	5.10623	1.15341	4.87114	5.79872	4.76927	5.46699	4.97518
SPRR2B	NM_001017418	2.34961	1.76256	-1.43667	2.20659	-1.18413	2.35832	1.25096	2.48338	1.96065	2.23955
SPRR2F	NM_001014450	2.09564	3.82075	-2.65745	3.61848	-2.09281	3.82187	3.32415	4.39154	2.9815	3.3261
PGLYRP3	NM_052891	1.06416	2.63433	-1.35386	2.45131	-2.13866	2.05946	2.58985	2.67957	2.24249	1.58286
ADAR	NM_001025107	2.08492	7.92581	-1.25468	8.30824	-1.17864	8.35411	7.41352	8.47351	8.14619	8.23639
GBA	NM_000157	-1.01795	4.05213	2.44732	4.64022	2.03059	4.52149	4.06498	4.03932	5.33052	5.06122
		-2.90928	3.77735	2.4528	3.67544	1.90796	3.52007	4.62543	3.08477	4.3792	4.0168
AIM2	NM_004833	3.39295	3.57686	-1.41696	4.30636	1.78684	4.96618	2.80255	4.56509	4.06229	5.4025
		2.38459	2.03611	-1.33637	2.53953	-1.71614	2.33543	1.50355	2.75729	2.33897	1.97812
MIR921	NR_030626	1.31516	2.93658	-1.72929	2.71718	-2.43843	2.41369	2.7456	3.14084	2.35066	1.85489
LINC01363	NR_110811	1.00575	2.37098	-2.08562	1.76704	-1.44658	2.09191	2.36685	2.37512	1.31464	1.84247
DPT	NM_001937	1.39386	5.69658	-2.99794	5.08789	-2.00739	5.41521	5.46207	5.94115	4.35718	4.93583
		-3.39055	4.93883	1.41404	4.37877	1.34434	4.3442	5.89751	4.13599	4.63581	4.56289
SLC19A2	NM_006996	-1.43433	4.15254	2.68481	4.55756	1.89659	4.33769	4.42087	3.90049	5.32531	4.8239
VAMP4	NM_001185127	-2.16706	6.58821	1.72383	6.43475	1.43834	6.31068	7.16966	6.05392	6.83954	6.57833
TNFSF18	NM_005092	3.0806	4.59286	-5.8559	4.00252	-2.69963	4.70501	3.85241	5.47562	2.92573	4.04286
ANKRD45	NM_198493	2.0053	1.81111	-1.29335	2.18787	1.34495	2.58623	1.37746	2.38128	2.01017	2.80883
		-1.20119	7.70805	-1.61476	7.22302	-2.12345	7.01274	7.84141	7.57695	6.88563	6.49054
		3.57326	2.36415	-2.30636	2.78773	-2.08946	2.87467	1.61773	3.45497	2.24935	2.39184
LOC730102	NR_037167	-2.13586	3.93773	1.36537	3.64592	1.39289	3.65943	4.52301	3.42819	3.87748	3.90627
ANGPTL1	NM_004673	11.8057	4.66341	-5.63701	5.38239	-1.56487	6.44142	3.21112	6.77253	4.2776	6.12649
ABL2	NM_001136000	1.22389	6.73102	2.61085	7.53888	1.96344	7.34893	6.58686	6.87834	8.26286	7.85172
NCF2	NM_000433	3.29939	4.24417	2.26175	5.7504	2.43159	5.79737	3.46954	5.19174	6.36918	6.47364
FAM129A	NM_052966	-1.15825	6.7187	-2.16718	6.02989	-2.36792	5.9594	6.82551	6.61356	5.49774	5.36994
		1.34066	1.89475	1.05931	2.15915	-2.16585	1.45755	1.69504	2.11798	2.20111	1.00305
		2.79948	2.71032	-1.72484	3.13499	-1.30424	3.35572	2.06763	3.55279	2.76633	3.16958
PTGS2	NM_000963	3.33748	7.17879	3.77535	9.00809	2.46312	8.72667	6.36186	8.10062	10.0172	9.40111
B3GALT2	NM_003783	-1.80204	4.81392	-3.2163	3.46408	-2.76303	3.60081	5.25744	4.40781	2.72241	2.94156
		2.53993	5.02971	-1.78711	5.31155	-1.43857	5.47826	4.40206	5.74685	4.90922	5.22222
KCNT2	NM_001287819	2.81991	4.54962	-2.05733	4.81005	-1.17282	5.24225	3.86285	5.3585	4.31773	5.12852
MIR181B1	NR_029612	-2.40247	4.87818	1.83767	4.70523	2.03921	4.77313	5.55124	4.28672	5.1646	5.31473
LMOD1	NM_012134	-1.46828	4.69535	-2.45591	3.72232	-1.83579	3.9641	4.98058	4.42645	3.13019	3.55005
SYT2	NM_001136504	2.07211	3.71915	-1.58469	3.93556	-1.61483	3.92075	3.23055	4.28165	3.61745	3.59027
FMOD	NM_002023	-2.0364	4.23219	-1.14944	3.64831	1.60746	4.0782	4.77618	3.75016	3.54923	4.43494
C1orf147	AK057159	2.22197	2.70238	-1.68118	2.94047	-1.07992	3.28306	2.18715	3.33899	2.58952	3.22806
CD34	NM_001025109	1.69086	3.34692	-1.92999	3.23834	-2.11007	3.163	2.98942	3.74718	2.79859	2.66989
LOC101930114	XR_426894	1.63235	2.70965	-2.18135	2.45995	-1.61467	2.71858	2.37913	3.08608	1.96086	2.39484
		-2.17451	1.60322	1.48966	1.39618	1.23077	1.27902	2.25867	1.13798	1.71296	1.43754
LOC102723761	XR_920760	1.91239	2.85868	-2.08607	2.78391	-1.18255	3.24117	2.429	3.36438	2.30359	3.12248
BATF3	NM_018664	3.55503	4.57228	-2.44828	4.88949	-1.58967	5.23281	3.74799	5.57785	4.28608	4.90912
		-2.16844	1.76213	1.05007	1.32491	1.25216	1.44326	2.4068	1.29014	1.36062	1.61456
DUSP10	NM_007207	-1.17396	6.78131	4.35379	7.65454	2.61259	7.32667	6.89799	6.66661	8.78888	8.05209
		-1.78704	3.26073	4.73984	3.83007	2.02215	3.33825	3.7063	2.86873	5.11357	3.88462
NVL	NM_001243146	-1.454	4.23031	2.07644	4.46496	1.57622	4.28458	4.50893	3.9689	5.02301	4.62537
LEFTY1	NM_020997	1.5956	3.16544	-2.28818	2.86165	-1.34571	3.29925	2.84628	3.52038	2.32618	3.09201
C1orf198	NM_001136494	1.14499	5.52333	-2.13681	5.04448	-1.66946	5.23914	5.42652	5.62186	4.5264	4.88248
SNORA14B	NR_002956	-1.97791	3.07144	1.60575	2.94045	2.28672	3.1594	3.60258	2.6186	3.30185	3.81188
LYST	NM_000081	-1.17926	6.10778	2.67143	6.6612	1.73371	6.37458	6.22788	5.99	7.40761	6.78386
LYST	NR_102436	-1.92058	3.79245	2.5469	3.96827	2.23236	3.88715	4.29233	3.35079	4.69953	4.50936
LOC105373212	XR_921388	1.07258	3.31399	1.86082	3.78648	2.20853	3.89475	3.26383	3.36492	4.26086	4.50801
CHML	NM_001821	-2.20341	4.88163	1.09721	4.41132	-1.08666	4.28454	5.48465	4.34491	4.47875	4.22501
		-1.14231	1.70639	1.16362	1.71895	3.44067	2.34047	1.80506	1.61311	1.83173	3.3958
		2.10773	4.06435	-1.03263	4.61441	-1.13005	4.54858	3.56194	4.63763	4.59131	4.46124
LOC101927762	NR_120629	1.24811	3.15459	2.36731	3.89079	1.6517	3.66264	2.99876	3.31851	4.56176	4.04246
SEC61A2	NM_001142627	-1.33431	3.30927	2.0725	3.59522	1.41399	3.34833	3.52385	3.10776	4.15913	3.60753
		-1.16699	2.34291	2.35951	2.7854	1.98792	2.68442	2.45695	2.23416	3.47265	3.22542
OPTN	NM_001008211	2.33301	7.64713	-1.83064	7.83429	-1.31957	8.08009	7.06041	8.2826	7.41025	7.88253
STAM	NM_003473	-1.31993	7.25237	2.22734	7.61067	1.92842	7.51369	7.45536	7.0549	8.21022	8.00232
		2.12915	3.08689	-1.49376	3.37794	-2.54302	2.93018	2.58952	3.6798	3.10085	2.33326
MASTL	NM_001172303	2.77747	6.79718	-1.37127	7.3426	-1.03768	7.54716	6.10012	7.57389	7.11838	7.52053
BAMBI	NM_012342	1.65987	4.77367	-2.38672	4.48195	-1.10895	5.07804	4.42211	5.15318	3.89815	5.00399
MAP3K8	NM_001244134	1.62924	5.50028	-2.46637	5.17161	-2.94793	5.02362	5.15944	5.86364	4.56125	4.30394
MAP3K8	XM_011519310	1.65373	5.06308	-3.96255	4.33335	-2.93913	4.5959	4.71321	5.43893	3.4525	3.88354
		-1.91236	1.90032	1.64144	1.8119	2.1438	1.96385	2.4247	1.48935	2.20431	2.58952
		1.81391	3.26345	-2.21859	3.09338	-1.09051	3.65812	2.86205	3.72115	2.57151	3.59615
ZNF33A	NM_001278170	-1.28879	3.50069	2.0044	3.79101	1.26522	3.48803	3.68848	3.32246	4.32563	3.66185
RET	NM_020630	4.69557	3.82869	-3.54464	4.09013	-2.27786	4.47046	2.87227	5.10357	3.27793	3.91589
CSGALNACT2	NM_018590	-1.10743	6.90571	2.47325	7.45714	1.91227	7.28514	6.97971	6.83249	8.1389	7.76778
		-1.7076	3.43931	2.41277	3.65546	1.54919	3.37594	3.84689	3.07492	4.34561	3.70643
LOC101927699	XR_252745	2.6322	4.41336	-2.93043	4.32178	-1.58201	4.82416	3.7701	5.16637	3.61526	4.50461
ANXA8L1	NM_001098845	2.04388	4.69018	-1.35952	5.00765	-1.44863	4.95955	4.20279	5.2341	4.791	4.69941
MYPN	NM_001256267	1.68737	6.18053	2.13588	7.09576	1.76685	6.96793	5.81465	6.56943	7.66426	7.39061
PLAU	NM_001145031	-1.05387	7.18284	3.89081	8.0658	2.78267	7.84868	7.22078	7.14509	9.10516	8.62156
		1.38018	3.73865	-2.9749	3.09348	-1.22998	3.82607	3.51344	3.9783	2.40546	3.67966
LOC642361	NR_029407	-1.65243	4.07706	1.84623	4.14962	2.01054	4.20455	4.45542	3.73083	4.61541	4.73841
		-2.30448	1.89364	1.56	1.67521	1.67868	1.71838	2.58931	1.38487	2.02642	2.1322
IFIT2	NM_001547	47.033	7.55323	-1.72407	10.4253	1.05297	10.8628	5.27002	10.8256	10.0398	10.9001
IFIT3	NM_001031683	10.4632	8.64754	-1.33361	10.2957	-1.05567	10.4663	7.1182	10.5054	10.0901	10.4273
IFIT1	NM_001270927	9.8144	9.6678	-2.06775	10.918	-1.19066	11.328	8.15971	11.4546	10.4065	11.2028
IFIT5	NM_012420	2.21287	6.63098	-1.15038	7.12688	1.02853	7.24892	6.08273	7.22865	7.02654	7.26924
		2.99405	2.87122	-1.85595	3.29309	-2.05954	3.20601	2.18715	3.76925	2.87709	2.72693
PCGF5	NM_001256549	2.85017	7.3895	-1.65312	7.81255	-1.15215	8.08074	6.6725	8.18355	7.45836	7.97922
		-2.34847	3.75048	2.00026	3.65085	1.85707	3.60381	4.41657	3.18485	4.18504	4.07788
CYP26A1	NM_000783	2.05785	2.19592	-1.63048	2.39892	-1.50105	2.46703	1.73621	2.77735	2.07205	2.19138
		-1.41151	0.948828	2.51316	1.22869	1.45386	0.965145	1.22948	0.73224	2.06174	1.27213
PGAM1	ENST00000334828	2.11142	4.57393	-1.46216	4.86293	-1.23093	4.99258	4.06649	5.1447	4.5966	4.84495
CUTC	ENST00000493385	-1.08628	2.06171	2.12628	2.48823	1.54471	2.29521	2.12227	2.00287	3.0912	2.63021
CUTC	NM_015960	-1.71787	4.59652	1.8577	4.64809	2.05533	4.71387	5.00337	4.22275	5.11627	5.26212
SFR1	NM_001002759	-1.26114	4.11255	2.74562	4.62006	2.01186	4.42421	4.28332	3.94859	5.40572	4.95712
ADRA2A	NM_000681	1.45385	3.8711	-4.68848	2.82388	-2.70247	3.35757	3.61056	4.15044	1.92132	2.71616
ACSL5	NM_016234	2.39717	4.5888	-2.15448	4.67627	-1.56488	4.929	4.00127	5.2626	4.15526	4.61655
CASC2	NR_026939	-2.05413	3.2986	1.63571	3.15502	1.20021	2.94867	3.85849	2.81996	3.52988	3.08325
FAM45A	NM_001303111	-1.10733	2.46585	2.02918	2.85864	1.39021	2.62031	2.54049	2.39341	3.41431	2.86871
		1.32972	3.28042	-2.13924	2.8923	-1.03878	3.46486	3.08129	3.49241	2.39531	3.43752
PPP2R2D	NM_018461	-1.03265	4.4046	1.56915	4.69525	2.04687	4.87087	4.42784	4.38149	5.03147	5.41491
LOC105376374	XR_930597	1.59981	2.731	6.04935	4.19286	2.38915	3.6657	2.413	3.0909	5.68768	4.3474
AKR1C2	NM_001135241	-1.842	1.34885	1.97697	1.38535	2.13115	1.42309	1.85963	0.97836	1.96165	2.06999
LOC105376382	XR_930613	-2.15822	3.80896	3.8214	4.15012	1.92849	3.73809	4.40409	3.29425	5.22835	4.24172
IL15RA	NM_001243539	2.77916	4.9696	-2.06609	5.21165	1.07024	5.81008	4.28667	5.76132	4.71442	5.85926
		-2.20379	2.24218	2.44057	2.29871	2.47864	2.30716	2.88349	1.7435	3.03072	3.05305
MIR548AK	NR_039699	-1.85352	0.93519	2.77541	1.10388	1.80599	0.92328	1.48086	0.59059	2.06329	1.44338
		-2.08145	2.07551	-1.30695	1.40673	1.46669	1.86899	2.67061	1.61302	1.22682	2.16558
NMT2	NM_001308295	-2.33504	4.55528	1.65949	4.33445	1.40828	4.2242	5.2079	3.98445	4.71519	4.47838
FAM171A1	NM_001010924	-4.91568	4.97642	1.86343	4.38463	1.52922	4.25396	6.25597	3.95858	4.85654	4.57138
CASC10	NM_001010911	-2.22877	4.3277	1.29378	3.96947	-1.37724	3.54963	4.94427	3.78802	4.15961	3.32624
		1.62879	2.75628	-2.46227	2.39388	-1.1595	3.02192	2.42675	3.13055	1.83056	2.91705
SVIL	NM_003174	-1.41214	4.27304	2.27535	4.58621	1.90625	4.47257	4.52923	4.03135	5.21744	4.96209
MIR604	NR_030335	-1.44671	4.32767	2.23588	4.61352	1.82229	4.48149	4.60225	4.06947	5.23031	4.93522
ZNF438	NM_001143766	1.33092	5.01766	2.30453	5.79916	2.13958	5.75066	4.81569	5.22811	6.43258	6.32544
		2.99696	8.31837	2.15559	9.68592	1.81074	9.56642	7.56421	9.14771	10.2558	10.0043
SEPT7P9	NR_027269	-2.05577	1.38805	1.47734	1.21159	-1.07355	0.909726	2.00204	0.96236	1.52536	0.85997
RASGEF1A	NM_001282862	2.16974	2.85525	-1.41683	3.207	-1.60198	3.10972	2.35065	3.46817	2.9655	2.78831
CXCL12	NM_000609	-1.55246	8.48714	-2.39529	7.51934	-1.67361	7.79546	8.81035	8.17579	6.91559	7.43283
LOC102725241	XM_011549379	2.33225	4.04515	-1.01007	4.69463	-1.15439	4.59714	3.48015	4.70187	4.68741	4.49474
TMEM26	NM_178505	-1.63198	2.96539	3.62108	3.43817	2.06317	3.11193	3.33967	2.63305	4.48947	3.67791
NODAL	NM_018055	2.21691	2.80265	-1.69485	3.03078	-1.89223	2.93933	2.28661	3.43516	2.674	2.51507
		-1.25746	3.82487	2.39446	4.24657	1.50134	3.94543	3.99369	3.66318	4.92288	4.24943
		-2.25892	4.5424	1.68608	4.35301	1.40802	4.2321	5.16809	3.99246	4.74613	4.48613
		-2.11481	4.14701	1.27065	3.81066	1.06589	3.68753	4.72232	3.64179	3.98736	3.73385
		1.40463	3.15276	-2.09679	2.8232	-1.05461	3.3688	2.91718	3.40737	2.33919	3.33066
		-1.53087	7.60609	-3.02765	6.45676	-2.26125	6.69072	7.91947	7.30512	5.70692	6.128
ACTA2	NM_001141945	-1.23857	6.87854	-3.1889	5.82969	-2.64284	5.98396	7.03461	6.72593	5.05287	5.32384
CH25H	NM_003956	1.984	6.53298	-4.92799	5.782	-1.32822	6.83804	6.05744	7.04585	4.74485	6.63636
FLJ37201	NR_026835	-2.00033	2.41666	1.49743	2.24014	1.1461	2.06377	2.96799	1.96775	2.55024	2.16448
HTR7	NM_000872	1.39625	2.23495	2.1638	2.99412	1.32993	2.68647	2.0071	2.48866	3.60223	2.90001
ANKRD1	NM_014391	2.51295	3.61478	-1.11196	4.26283	1.74655	4.72523	3.01069	4.34007	4.18697	5.14458
PPP1R3C	NM_005398	-2.33166	6.94232	2.79539	7.06115	1.84308	6.78519	7.57981	6.35845	7.8415	7.24057
CPEB3	NM_001178137	2.25716	3.17983	-1.31513	3.61787	-1.33589	3.60591	2.64635	3.82086	3.42566	3.40306
PDLIM1	NM_020992	1.42753	8.98287	-2.71169	8.49328	-1.79836	8.80979	8.72978	9.2433	7.80411	8.39662
MORN4	NM_001098831	-1.63054	3.37207	2.08385	3.52788	1.2871	3.2147	3.74314	3.03779	4.09704	3.40191
AVPI1	NM_021732	2.19053	6.86388	1.2144	7.59162	1.45961	7.72076	6.32151	7.45279	7.73304	7.99837
LOXL4	NM_032211	-1.42796	6.46953	-2.43985	5.537	-1.31235	6.01838	6.73161	6.21765	4.93086	5.8255
SLC25A28	NM_031212	3.54649	5.616	-2.6108	5.87004	-1.20661	6.46606	4.77657	6.60296	5.21847	6.332
BLOC1S2	NM_001001342	1.04778	5.57725	2.0451	6.10533	1.44947	5.87268	5.54368	5.61102	6.64319	6.14654
		-2.05778	1.8863	1.3105	1.61962	1.24171	1.58475	2.47735	1.43626	1.82638	1.74859
NEURL1-AS1	NR_120675	2.02852	3.03391	-1.28655	3.40012	-1.31497	3.38345	2.5663	3.58673	3.22322	3.1917
ITPRIP	NM_001272012	3.0319	4.74123	1.04249	5.63832	1.24432	5.7639	4.00816	5.60838	5.66841	5.92374
LOC105378477	XR_946308	1.33967	2.96689	4.2315	4.09579	2.1795	3.70494	2.76344	3.18532	5.26649	4.30932
		-2.0384	1.61412	-1.06987	1.13041	1.02397	1.19714	2.20762	1.18018	1.08274	1.21435
ABLIM1	NM_001003407	-1.35014	5.01884	-2.02449	4.26795	-1.52839	4.49053	5.24006	4.80695	3.78939	4.19494
ABLIM1	XM_011539805	1.56982	6.99598	-3.44454	6.37456	-1.86065	6.86634	6.67824	7.32884	5.54453	6.43303
GFRA1	NM_001145453	-1.0946	7.524	-3.18596	6.57026	-2.16558	6.87916	7.58948	7.45908	5.78735	6.34433
MIR3663	NR_037436	-2.06241	2.7439	1.24348	2.42308	1.93245	2.70477	3.31531	2.27098	2.58536	3.22141
		1.13358	1.10729	2.07632	1.64613	1.49715	1.46386	1.02053	1.20142	2.25545	1.78364
MIR4297	NR_036179	1.23745	3.25778	-2.5924	2.63998	-1.63543	3.03961	3.10772	3.41509	2.0408	2.70542
BNIP3	NM_004052	2.10254	7.82678	1.07656	8.43423	-1.00721	8.376	7.30905	8.38118	8.48761	8.37082
IFITM1	NM_003641	2.24162	9.69084	1.15666	10.395	1.27058	10.4619	9.12605	10.2906	10.5006	10.6361
TRIM78P	AF230412	2.1994	4.96807	-2.49943	4.86356	-1.19254	5.44055	4.43194	5.56905	4.24745	5.31501
TRIM22	NM_001199573	3.50266	8.54968	-2.15059	8.93216	-1.2102	9.36295	7.69314	9.50159	8.39686	9.22634
OR56B1	NM_001005180	-1.00319	1.19251	2.17183	1.65782	3.03028	1.82217	1.19481	1.19022	2.30913	2.78967
		-1.37004	4.18457	1.56575	4.27483	2.26569	4.51521	4.41784	3.96362	4.61047	5.14357
OR10AB1P	OTTHUMT00000471836	1.80654	2.4004	-2.64664	2.04541	1.57543	3.17562	2.0114	2.86463	1.46047	3.52038
SNORA3B	NR_002977	-1.49111	3.35495	2.44794	3.66849	1.1441	3.17474	3.6555	3.07911	4.37068	3.27333
SBF2-AS1	NR_036485	-1.3227	6.43799	-3.96134	5.15159	-1.95553	5.73526	6.6429	6.23941	4.25342	5.27185
AMPD3	NM_000480	1.61865	4.48389	2.07375	5.34501	1.39479	5.07908	4.14993	4.84472	5.89696	5.32477
		-1.34308	3.59059	-1.3598	3.15463	-3.15021	2.41867	3.80966	3.38411	2.94071	1.72866
NCR3LG1	XR_930865	1.14094	3.11833	1.906	3.65063	2.07029	3.70278	3.02467	3.21489	4.14544	4.26472
FJX1	NM_014344	1.13753	6.57276	2.10296	7.18259	1.55002	6.97535	6.48047	6.66637	7.73879	7.29866
TRIM48	NM_024114	-2.65715	1.64222	1.46237	1.32835	2.70921	1.65142	2.49207	1.08219	1.6305	2.52006
OR5L2	NM_001004739	-1.22142	2.86477	-2.45307	1.97338	1.09764	2.79052	3.01268	2.72412	1.42953	2.85853
OR8H2	NM_001005200	-2.06631	1.33648	1.82775	1.27467	1.77085	1.25825	1.95889	0.91183	1.7819	1.73627
SERPING1	NM_000062	2.70051	7.47928	-1.09005	8.16772	1.11213	8.30646	6.79692	8.23015	8.10576	8.38348
		-2.29026	4.68352	1.83394	4.54021	1.68592	4.48473	5.31927	4.12376	4.99871	4.8773
OR4D10	NM_001004705	1.22544	3.38721	-1.59821	3.18087	-2.26409	2.88802	3.24373	3.53703	2.86057	2.3581
LOC102723575	XR_913141	2.7593	1.6181	-3.01325	1.51646	-2.37894	1.77621	1.04388	2.50818	0.91686	1.25786
RARRES3	NM_004585	5.71606	5.74544	-2.66231	6.39372	-1.36984	6.90823	4.62394	7.13896	5.72628	6.68495
LOC105369340	XR_913191	-1.33524	3.51142	2.36684	3.8811	1.47614	3.57897	3.72616	3.30906	4.55202	3.87089
		1.39104	2.78159	-1.67337	2.63239	-2.15375	2.41378	2.55368	3.02984	2.28708	1.92299
		1.10334	3.56317	-2.09587	3.05476	-1.75101	3.20535	3.49294	3.63482	2.56727	2.82663
SLC22A20	NM_001004326	2.36784	3.21503	-1.24818	3.73306	1.33952	4.10183	2.65282	3.89639	3.57657	4.31811
NEAT1	ENST00000499732	1.66916	4.35569	-2.09088	4.17508	-1.23154	4.58821	4.00178	4.7409	3.67679	4.44044
LOC105369364	XR_913251	4.47634	4.17474	-3.60743	4.37125	-1.54065	5.07229	3.23131	5.39363	3.54266	4.77009
KRTAP5-9	NM_005553	2.09862	2.59224	-1.59089	2.82685	-1.33133	2.96793	2.1121	3.18154	2.51171	2.76867
IL18BP	NM_001039659	3.93857	5.46476	-2.7712	5.76035	-1.84855	6.08302	4.56467	6.54234	5.07183	5.65595
FOLR3	NM_000804	1.14795	4.47165	2.33006	5.14643	2.16247	5.09837	4.37323	4.57229	5.79266	5.68497
ARAP1-AS2	AK125753	2.04673	2.00955	-1.14072	2.49478	-1.26851	2.4139	1.55824	2.59156	2.40161	2.24842
TSKU	NM_001258210	2.02256	6.43739	-1.13013	6.87669	1.36584	7.18688	5.94932	6.9655	6.78901	7.41529
		1.57728	1.78099	-1.47933	1.83571	-2.40869	1.36562	1.48235	2.13979	1.57485	0.87154
		-2.26492	1.82076	1.84894	1.71099	1.13966	1.41531	2.50361	1.32415	2.21085	1.51275
SRSF8	NM_032102	-2.61485	5.03173	1.6629	4.73858	1.78245	4.78471	5.77264	4.38591	5.11961	5.21977
ENDOD1	NM_015036	2.26228	5.63473	-2.31617	5.61585	-1.57489	5.91762	5.07653	6.25431	5.04257	5.59906
C11orf70	NM_001195005	-2.26235	3.82743	1.62336	3.6162	1.33979	3.48819	4.46138	3.28356	3.98254	3.70557
		1.59936	2.15944	-1.87722	2.01983	-2.08134	1.92452	1.8471	2.52459	1.61599	1.46708
BIRC3	NM_001165	2.02051	5.35717	2.0704	6.39193	1.33489	6.0933	4.87378	5.8885	6.93841	6.30522
		-2.41473	2.53028	1.5168	2.25361	2.80438	2.61307	3.2449	1.97304	2.57407	3.46072
ZC3H12C	NM_033390	2.05005	5.68716	1.9893	6.70632	1.41323	6.47321	5.19286	6.22852	7.22078	6.72752
		1.05716	1.39694	1.03483	1.46211	2.16858	1.9163	1.35742	1.43762	1.48701	2.55437
NNMT	NM_006169	1.23707	6.68952	-3.05669	5.98474	-1.72314	6.44028	6.53782	6.84475	5.23278	6.05971
TAGLN	NM_001001522	-1.16099	6.61292	-5.74083	5.09176	-3.12496	5.62446	6.72148	6.50612	3.98486	4.86228
		1.4126	3.89035	-2.08779	3.57732	-2.13781	3.55747	3.64915	4.1475	3.08552	3.05137
LINC01001	NR_028326	1.2021	4.75921	2.10165	5.4031	1.22083	5.03571	4.62828	4.89384	5.96536	5.1817
IRF7	NM_001572	6.90878	4.61168	-2.48689	5.51586	-1.65504	5.8373	3.42361	6.21204	4.8977	5.48517
TRIM21	NM_003141	5.18283	6.65438	-1.40903	7.69495	1.03707	7.97249	5.57253	7.94627	7.45157	7.99879
TRIM5	NM_033034	3.01352	6.25343	-1.81245	6.6568	-1.17037	6.98518	5.50813	7.09958	6.24164	6.87262
OR52N5	NM_001001922	-1.06423	0.854095	2.09763	1.23401	1.88599	1.18256	0.90018	0.81037	1.87913	1.72569
OR56A5	NM_001146033	-1.6231	2.04654	2.0311	2.17875	1.44737	1.97556	2.42552	1.72677	2.74903	2.2602
		-2.01378	3.52887	-1.03109	3.03769	1.0653	3.10515	4.06977	3.05986	3.01569	3.15112
MRVI1	NM_001098579	-1.49382	5.53624	-2.78284	4.45526	-1.59148	4.90768	5.83331	5.2543	3.77774	4.58393
		-2.30207	3.28873	2.51214	3.34083	2.05727	3.2204	3.94474	2.74181	4.07073	3.78254
MIR4694	NR_039843	-2.02124	1.9198	1.00001	1.47817	-1.05987	1.4356	2.4934	1.47816	1.47818	1.39427
LGR4	NM_018490	-1.35622	5.36124	2.0391	5.63653	1.7584	5.53814	5.58554	5.14595	6.17388	5.96021
LIN7C	NM_018362	-1.38213	6.75063	2.02782	7.01267	1.4984	6.80668	6.98811	6.52122	7.54115	7.10464
LOC105376620	XR_931174	1.82733	2.77615	-2.08044	2.66453	-1.44167	2.9693	2.37513	3.24487	2.18798	2.71713
SLC1A2	NM_001195728	-1.44611	2.96507	2.48339	3.3025	1.74954	3.08814	3.24308	2.7109	4.02321	3.51788
		-2.28777	2.78582	-1.01428	2.24184	1.28814	2.42787	3.44603	2.25209	2.23164	2.61738
CHRM4	NM_000741	2.03478	3.01678	-1.45579	3.2904	-1.31726	3.3678	2.54756	3.57243	3.03063	3.17489
UBE2L6	NM_004223	3.79332	6.44602	-1.56822	7.14717	-1.08242	7.42175	5.55564	7.4791	6.82997	7.36484
OR5B21	NM_001005218	-1.12893	2.52702	3.73591	3.25581	3.43953	3.21079	2.61601	2.44105	4.34251	4.22326
LPXN	NM_001143995	-1.11032	6.48087	2.61578	7.06548	2.05282	6.90516	6.55679	6.40582	7.79306	7.44343
OR5A2	NM_001001954	1.76212	2.68482	-1.65268	2.73812	-2.12033	2.5247	2.30709	3.1244	2.39959	2.04011
SLC15A3	NM_016582	3.15323	5.27477	-1.6842	5.77959	-1.08931	6.10582	4.51101	6.16784	5.41578	6.04442
		-2.97395	1.30719	1.81636	1.08763	1.73105	1.06378	2.31159	0.73921	1.60026	1.53086
HRASLS2	NM_017878	6.31959	3.63513	-5.46571	3.78197	-3.33406	4.24406	2.54085	5.20068	2.75027	3.4634
BATF2	NM_001300807	2.76167	6.16183	-2.57884	6.21722	-1.24742	6.77667	5.47248	6.93802	5.5713	6.61907
MIR3163	NR_036121	-2.39594	3.83454	1.03251	3.27869	-1.45771	2.97144	4.51629	3.2557	3.30185	2.712
UNC93B1	NM_030930	2.88756	5.58981	-2.11756	5.84061	-1.37545	6.1726	4.87698	6.40683	5.32443	5.94693
PGM2L1	NM_173582	-1.15941	4.16374	2.02927	4.54028	1.53408	4.35617	4.2718	4.05841	5.07937	4.67578
		-2.42061	1.81832	-1.29825	1.0847	1.07829	1.34248	2.56458	1.28921	0.91264	1.39795
XRRA1	NM_001270380	-2.31893	4.06016	2.18824	4.02394	1.606	3.82501	4.71197	3.49851	4.62828	4.18198
		-1.2348	7.08595	-2.0273	6.40541	-1.17544	6.81784	7.23972	6.93544	5.91588	6.70224
		1.02541	0.82027	2.05964	1.25591	1.45774	1.07664	0.80237	0.83857	1.88096	1.3823
FZD4	NM_012193	3.15078	6.64725	-3.14825	6.64791	-1.0636	7.48185	5.87075	7.52646	5.87191	7.4375
MIR548L	NR_031630	-1.4529	2.24032	2.55574	2.57644	-1.25522	1.81564	2.52594	1.987	3.34074	1.65906
SESN3	NM_001271594	-2.98078	3.01898	-1.2301	2.17773	-1.62284	1.95198	3.90793	2.33224	2.03346	1.63372
MMP1	NM_001145938	1.80888	9.52049	3.71997	10.864	2.30137	10.5418	9.10254	9.95764	11.8529	11.1601
MMP3	NM_002422	1.12819	10.2866	2.6732	11.0606	1.77269	10.7791	10.2	10.374	11.7926	11.1999
MMP12	NM_002426	1.29267	3.18683	4.9184	4.37819	1.89709	3.81139	3.00703	3.37738	5.67557	4.30117
PDGFD	NM_025208	-1.38888	5.23254	-3.30294	4.04834	-1.84304	4.53852	5.47486	5.00094	3.27719	4.11885
CASP4	NM_001225	2.11487	5.40575	1.05406	6.01083	-1.15483	5.86821	4.8924	5.97297	6.04893	5.76529
CASP1	NM_001223	2.43245	5.35027	-1.47005	5.74511	1.00392	6.03258	4.74735	6.02976	5.4739	6.03541
CARD16	XM_011542583	3.92037	2.55496	-1.71246	3.31325	-1.14058	3.6278	1.75294	3.72393	2.94786	3.53416
		2.12674	2.53808	-1.9114	2.63162	-1.72538	2.71833	2.05147	3.14011	2.20548	2.3532
USP28	NM_001301029	2.16443	6.28737	-1.56019	6.54026	-1.26973	6.69451	5.755	6.86899	6.22727	6.52447
		1.40396	5.00565	-2.90275	4.42134	-2.15885	4.66836	4.76688	5.25638	3.71896	4.14612
SCN4B	NM_001142348	1.43444	3.64816	-2.03114	3.36797	-1.15525	3.81215	3.39719	3.91768	2.89539	3.70947
THY1	NM_001311160	-1.20637	5.82086	-2.03308	5.14989	-1.65793	5.3099	5.95777	5.6871	4.66343	4.95772
MIRLET7A2	NR_029477	-2.2099	2.5908	1.89025	2.49863	1.61463	2.40207	3.22518	2.0812	2.99978	2.7724
FEZ1	NM_005103	-2.17225	4.42586	1.72001	4.27485	1.40099	4.13758	5.02069	3.9015	4.68392	4.38795
LOC105369568	XR_913684	1	3.01964	2.63202	3.6516	1.5286	3.31163	3.01964	3.01964	4.41581	3.63185
		1.43063	3.70975	-2.31516	3.31668	-1.54973	3.64739	3.46041	3.97706	2.76595	3.34504
		1.71892	1.33947	2.21292	2.28838	-1.10732	1.71094	1.00455	1.78605	2.932	1.63898
		-1.16243	4.25283	-1.31509	3.94312	2.48537	4.75726	4.36279	4.14565	3.75049	5.45911
		3.04183	1.59674	-2.15775	1.95767	-1.86438	2.09247	0.98458	2.58952	1.47999	1.69082
TULP3	ENST00000540184	-3.48104	2.02938	1.14122	1.41222	1.94003	1.73347	3.11966	1.32014	1.51072	2.27622
ENO2	NM_001975	1.31859	3.8529	2.29321	4.6176	1.58648	4.37783	3.65856	4.05756	5.25493	4.72339
		-3.41818	2.62257	-1.05289	1.84422	1.35441	2.08918	3.655	1.88177	1.80742	2.31944
		1.48711	5.30839	-2.64926	4.8489	-1.30778	5.40534	5.02985	5.60236	4.19677	5.21524
		-2.10827	2.61356	-1.25386	1.96037	-1.17399	2.0113	3.2064	2.13034	1.80396	1.89892
APOLD1	ENST00000534843	-2.72888	4.42681	-1.74703	3.33484	-1.24259	3.60141	5.2098	3.76149	2.95659	3.44814
RASSF8	NM_001164746	1.24396	6.21768	2.08518	6.88685	1.63966	6.72439	6.0622	6.37714	7.43731	7.09054
		1.40656	1.19671	2.36253	1.99377	1.29927	1.64588	0.97566	1.46783	2.70816	1.84553
		-2.10757	1.77774	1.26416	1.47897	1.78192	1.68548	2.39509	1.31951	1.65769	2.15294
LOC105369739	XR_914041	-2.04989	1.74073	1.1744	1.40953	1.00513	1.30202	2.33388	1.29833	1.53025	1.30572
TMEM117	NM_001286211	-2.94835	3.56562	2.4032	3.44487	1.64573	3.20928	4.42988	2.86997	4.13493	3.5887
ARID2	NM_152641	-2.00434	6.41334	1.88838	6.37346	1.48466	6.20989	6.93449	5.93136	6.84851	6.50149
		-2.41908	1.71994	1.05149	1.23265	1.45362	1.44175	2.47142	1.19696	1.2694	1.73661
AQP5	NM_001651	2.51947	3.68644	-1.64655	4.03706	-1.95762	3.89823	3.07966	4.41278	3.69333	3.44368
		-2.75551	2.19433	1.26064	1.74086	1.19466	1.70526	3.0441	1.58178	1.91594	1.83838
		-2.5146	2.33826	-1.14428	1.66581	-1.13244	1.67374	3.09619	1.76586	1.57142	1.58643
METTL7A	NM_014033	2.75922	6.07493	-1.7974	6.41414	-1.10303	6.77992	5.38676	6.85102	6.00511	6.70955
EIF4B	NM_001300821	-2.02472	7.84168	-1.0429	7.31895	1.0091	7.35584	8.36703	7.34931	7.28871	7.36238
COQ10A	NM_001099337	-1.77185	4.30532	2.45622	4.51434	1.84806	4.33284	4.73768	3.91242	5.20886	4.79843
RBMS2	NM_002898	2.39645	7.7016	-1.8625	7.89646	-1.42517	8.09821	7.09691	8.35781	7.46057	7.84668
		-2.71231	2.12395	1.7335	1.87821	1.22236	1.66136	2.96235	1.52283	2.31652	1.8125
MDM2	NM_001145337	1.11032	8.45227	2.12118	9.0543	1.73057	8.91495	8.37712	8.5281	9.61297	9.31935
		1.30393	2.54893	2.01213	3.21255	1.19991	2.876	2.36467	2.74754	3.75626	3.01047
TRHDE	NM_013381	-1.04143	6.35565	-1.66322	5.94814	-2.10564	5.76434	6.385	6.32644	5.59246	5.25218
		1.31755	5.6464	3.11787	6.61847	2.28371	6.41693	5.45097	5.84883	7.48939	7.04021
LOC105369848	XR_914273	-1.08839	3.02971	5.02746	3.96663	2.53664	3.57823	3.09143	2.96923	5.29906	4.31215
PTPRQ	NM_001145026	-1.04237	3.68232	-3.13803	2.70457	-1.83803	3.18329	3.71238	3.65251	2.00265	2.77435
LINC00936	NR_028138	-1.00534	4.18461	2.10582	4.68728	1.74227	4.56372	4.18845	4.18077	5.25515	4.98174
LOC105369893	XR_914338	-1.16523	2.62065	5.96412	3.57587	2.36731	3.07202	2.73328	2.51266	5.08897	3.75591
NUDT4	NM_001301022	-2.35052	3.18362	1.69219	2.98167	1.32987	2.82444	3.85925	2.62627	3.38516	3.03756
PLXNC1	NM_005761	2.83166	5.68509	-1.43301	6.22034	1.02532	6.50329	4.98363	6.48528	5.96623	6.52136
MIR331	NR_029895	2.14686	2.80519	-1.46771	3.1209	-2.02261	2.85699	2.3077	3.40993	2.85636	2.39371
		-2.05784	3.62605	4.95625	4.13926	2.63087	3.77651	4.18379	3.14266	5.45191	4.5382
FAM216A	NM_013300	-1.96379	3.74354	2.05105	3.77098	1.12543	3.3724	4.26188	3.28824	4.3246	3.45872
		-1.77327	1.58078	1.74604	1.57214	2.48554	1.75884	2.0471	1.22069	2.02478	2.53425
TRAFD1	NM_001143906	2.71565	6.10157	-1.95606	6.36227	-1.38403	6.62604	5.42333	6.86463	5.89668	6.39575
OAS1	NM_001032409	10.8229	7.81793	-1.87612	9.25749	-1.14735	9.62281	6.28646	9.72248	8.81473	9.52417
OAS3	NM_006187	5.7758	7.94161	-1.9127	8.82655	-1.25235	9.14298	6.77672	9.30674	8.37113	8.9821
OAS2	NM_001032731	7.40074	8.34763	-1.93815	9.42599	-1.38659	9.67677	7.02774	9.91541	8.96073	9.44387
LOC101928225	XR_243030	1.36832	2.51168	3.90548	3.59904	1.70323	3.10854	2.29564	2.74805	4.71355	3.51632
		-1.11383	2.52604	2.02326	2.9138	1.0213	2.46462	2.605	2.44947	3.46615	2.47987
		1.44366	2.49519	-2.04971	2.19616	-1.10223	2.70294	2.24434	2.77407	1.73865	2.63364
ADGRD1	NM_198827	1.63853	6.94447	-2.8696	6.50508	-1.26218	7.13986	6.5974	7.3098	5.78895	6.97388
		1.88044	6.01545	-2.51291	5.78547	-1.25152	6.3243	5.57714	6.48821	5.15885	6.16453
ZNF10	NM_015394	-2.32284	2.941	1.82037	2.79413	1.50913	2.67567	3.61112	2.39523	3.25946	2.98895
		-2.41558	2.68041	1.19994	2.24633	1	2.11869	3.39106	2.11869	2.38165	2.11869
CACNA1C-AS4	NR_046578	-2.01577	2.20946	-1.04495	1.72891	1.30383	1.9429	2.77225	1.76092	1.69748	2.14368
		2.11467	2.85896	-1.0497	3.4146	-1.53876	3.12345	2.36934	3.44977	3.37979	2.828
CD163L1	NM_001297650	-1.0643	3.46742	2.20506	3.95222	1.38713	3.65119	3.51267	3.42276	4.56358	3.89486
C3AR1	NM_004054	4.50401	2.54415	-3.42672	2.82696	-3.42672	2.82696	1.68048	3.85169	2.07486	2.07486
OLR1	NM_001172632	1.47871	6.34535	-2.3515	5.9853	-1.8845	6.15976	6.06945	6.63379	5.40021	5.71961
TAS2R10	NM_023921	-2.08057	3.0729	1.51992	2.87571	1.19709	2.71619	3.6465	2.58952	3.19352	2.84905
LRP6	NM_002336	-2.6921	6.08431	1.62991	5.75335	1.28041	5.5872	6.84047	5.41174	6.11653	5.76835
LOC729291	BC048978	-1.13979	4.04805	2.55666	4.58214	1.23721	4.10544	4.14354	3.95477	5.30903	4.26186
DENND5B	NM_001308339	-1.89214	3.92886	2.83736	4.18082	2.06514	3.98462	4.41571	3.49569	5.00024	4.54193
		1.96679	3.33283	-1.46193	3.57186	-2.17898	3.2462	2.88044	3.85628	3.30841	2.73263
		2.51872	2.97624	-1.4904	3.41631	-3.03922	2.80194	2.38358	3.71627	3.14057	2.11257
SLC2A13	NM_052885	2.94125	5.12773	-1.14937	5.86338	1.40927	6.2072	4.40823	5.96466	5.76382	6.45961
PUS7L	ENST00000344862	-1.93345	4.16401	2.01749	4.1913	1.52646	4.00899	4.66667	3.71549	4.72805	4.32568
SNORA2B	NR_002951	-3.16054	3.00067	-1.10266	2.21166	-1.6818	1.87107	3.94345	2.28328	2.14229	1.53327
POU6F1	NM_002702	-1.67838	4.40267	2.35365	4.62133	1.97106	4.50794	4.79202	4.04495	5.27985	5.02392
KRT3	NM_057088	2.17236	2.40205	-1.31023	2.82438	-1.2039	2.88905	1.90675	3.02601	2.63619	2.75829
KRT79	NM_175834	2.13424	1.97608	-1.60167	2.2317	-1.08566	2.53723	1.50349	2.59721	1.91763	2.47864
GPR84	NM_020370	2.41965	2.59439	-1.63826	2.93131	-1.5745	2.96346	2.03414	3.30894	2.59678	2.65405
STAT2	NM_005419	2.86191	8.92246	-2.13206	9.15072	-1.38205	9.47685	8.19615	9.71313	8.62088	9.24632
		2.24794	6.12304	-2.29717	6.10583	-1.18997	6.6085	5.56656	6.73516	5.5353	6.48423
		1.01997	6.44936	1.95002	6.92866	2.08633	6.97398	6.43511	6.46364	7.42713	7.52461
C12orf56	NM_001099676	-1.19893	1.6484	3.50108	2.25198	2.27308	2.0304	1.78446	1.52271	3.33051	2.70736
		-2.95028	3.65585	-1.05938	2.91589	1.8549	3.37416	4.51865	2.9578	2.87458	3.84914
PTPRB	NM_001109754	2.13995	3.77757	1.36517	4.58506	1.47014	4.63566	3.26843	4.36601	4.81509	4.92196
LOC105369844	XR_914269	-1.00285	2.45142	2.04037	2.9188	1.08383	2.50677	2.45348	2.44937	3.4782	2.56551
PHLDA1	NM_007350	1.11894	4.84435	3.8314	5.81485	2.43065	5.52977	4.76396	4.92609	6.86396	6.20743
OSBPL8	NM_001003712	-1.35496	7.52889	2.2108	7.86444	1.462	7.58197	7.7512	7.31295	8.45752	7.86089
E2F7	NM_203394	1.13941	5.61728	5.82505	6.86668	2.95046	6.4456	5.52392	5.71221	8.25448	7.27315
LOC101928395	XR_253091	-1.51362	6.56068	-6.21201	4.77243	-4.06862	5.15782	6.86649	6.26849	3.63343	4.24395
SLC6A15	NM_001146335	1.05318	3.44747	10.8319	4.91167	4.65726	4.45876	3.4103	3.48505	6.92227	5.70453
CEP290	NM_025114	-1.73905	4.9845	2.6209	5.25054	1.89664	5.04194	5.39961	4.60131	5.99137	5.52476
LOC105369911	XR_914375	2.07126	2.34616	1.04395	2.96035	-1.25558	2.76043	1.87898	2.92949	2.99154	2.60113
		-1.74688	2.494	2.09666	2.6037	1.28619	2.29825	2.92864	2.12386	3.19195	2.48696
UHRF1BP1L	NM_001006947	-1.25386	5.7433	2.10961	6.09719	1.49262	5.86424	5.90881	5.58243	6.65941	6.16028
ALDH1L2	NM_001034173	-1.30628	8.44364	-2.88586	7.44948	-3.10915	7.38969	8.63857	8.25311	6.72411	6.61659
APPL2	NM_001251904	-3.12802	6.54046	1.52533	6.06628	1.0984	5.83667	7.41461	5.76936	6.37848	5.90476
USP30-AS1	NR_038996	4.23767	5.26395	-2.77839	5.62242	-1.89293	5.92951	4.32439	6.40766	4.93341	5.48704
		6.75202	4.81936	-1.95432	5.88692	-1.30907	6.19274	3.63474	6.39006	5.42339	6.00152
IQCD	NM_138451	1.57657	3.11983	-1.5208	3.14855	-2.03684	2.90735	2.80867	3.46546	2.86063	2.43913
TBX3	NM_005996	1.0791	8.69006	2.12839	9.27404	1.75614	9.14234	8.63532	8.74515	9.83491	9.55756
		-1.38976	3.97377	6.46607	4.90857	5.03056	4.76846	4.21828	3.74344	6.43633	6.07416
		1.49282	3.2257	5.89728	4.63413	3.11677	4.26963	2.9496	3.52764	6.08769	5.16769
		1.09802	4.76402	1.28044	5.0071	2.03314	5.31923	4.69704	4.83195	5.18859	5.85566
TRIAP1	NM_016399	-1.50903	4.98098	2.23261	5.24045	1.93085	5.14579	5.28663	4.69301	5.85174	5.64225
OASL	NM_001261825	29.0571	7.52973	-2.48344	9.66424	1.13095	10.4311	5.48184	10.3427	9.03032	10.5202
		-1.06103	3.64429	2.1515	4.11756	1.01963	3.6158	3.68727	3.60181	4.70715	3.62985
IFT88	NM_006531	-2.02629	4.31675	1.45939	4.10091	1.13204	3.92572	4.85612	3.83728	4.38265	4.0162
		1.06286	3.64629	-2.70397	2.8851	-1.27136	3.51308	3.60258	3.69053	2.25545	3.34416
LINC00327	NR_038995	-1.6706	3.51811	2.13895	3.6751	1.2106	3.30233	3.90772	3.16735	4.26425	3.44307
CDK8	NM_001260	-1.49167	5.68492	2.17353	5.93744	1.94774	5.86499	5.9807	5.40377	6.52381	6.36557
SNORD102	NR_002574	-1.33972	3.50817	2.35195	3.87163	1.76014	3.68891	3.72547	3.30354	4.5374	4.11923
MEDAG	NM_032849	4.08187	4.90274	1.71011	6.39659	1.70178	6.39327	3.99201	6.02124	6.79533	6.78828
B3GLCT	NM_194318	-1.44405	3.88826	3.51779	4.44795	2.27996	4.18471	4.16234	3.63222	5.44689	4.82123
FRY	NM_023037	-2.10475	5.61402	-1.86107	4.63312	-1.37009	4.87037	6.17645	5.1028	4.20667	4.64853
NBEA	NM_001204197	-2.35155	5.15083	1.173	4.68451	1.0516	4.60697	5.80443	4.57082	4.80102	4.64341
RGCC	NM_014059	1.82692	5.5715	-6.32805	4.49956	-3.23443	5.10666	5.15373	6.02314	3.36138	4.32963
AKAP11	NM_016248	-2.02298	5.93576	1.98942	5.92467	1.25572	5.6111	6.46572	5.44924	6.44159	5.77776
FNDC3A	NM_001079673	2.50922	8.54634	-1.08456	9.17695	1.3105	9.42873	7.90845	9.23569	9.11858	9.62581
		2.14631	1.9082	-1.52358	2.21258	-1.24361	2.3746	1.43521	2.53707	1.9296	2.22253
		2.97226	2.21273	1.06646	3.17997	-1.11549	3.05403	1.56233	3.13389	3.22672	2.97621
PCDH17	NM_001040429	3.02755	3.23577	-2.06611	3.57042	-1.27415	3.95342	2.5339	4.13205	3.08513	3.78252
		1.32401	1.30736	-1.435	1.23775	-2.12551	0.817007	1.12049	1.5254	1.00435	0.43759
LOC101927121	XR_915101	-1.51774	0.88283	1.28017	0.79009	2.28672	1.07377	1.23368	0.63176	0.9881	1.82504
BTF3P11	NR_026983	-1.41268	2.06967	2.00866	2.28375	-1.11002	1.7585	2.33384	1.8354	2.84163	1.68482
IRG1	NM_001258406	2.82081	2.76264	-1.38548	3.36678	1.06787	3.65724	2.11407	3.61018	3.13979	3.70491
GPC6	NM_005708	-1.00112	7.38557	-3.01053	6.54162	-2.12467	6.81951	7.38638	7.38476	5.79474	6.29752
GPR180	NM_180989	2.2356	7.15222	-1.68898	7.36829	-1.30151	7.56358	6.5954	7.75606	6.99991	7.37587
RNU6-83P	ENST00000384568	-2.46089	2.59785	-1.06841	1.97993	-1.12148	1.94378	3.32742	2.02824	1.93278	1.86284
ITGBL1	NM_001271754	-1.2218	7.87227	-2.26967	7.11332	-1.50155	7.43008	8.0181	7.72909	6.54661	7.14264
TNFSF13B	NM_001145645	6.46397	5.71929	-4.51871	6.03659	-2.0273	6.69263	4.52938	7.2218	5.04589	6.20224
		2.0156	2.38007	-1.72137	2.5167	-1.50974	2.62487	1.92758	2.93879	2.15523	2.34449
TMEM255B	NM_182614	1.04477	5.52562	2.03077	6.04676	1.73242	5.94048	5.49412	5.5573	6.57933	6.35009
		1.01976	3.05456	-2.29183	2.39693	-1.72989	2.64398	3.04048	3.06871	1.87221	2.27803
LOC105370107	XR_914780	1.47924	2.95095	-1.88722	2.75084	-2.27052	2.58863	2.682	3.24686	2.3306	2.06384
C1QTNF9B-AS1	ENST00000626707	1.06126	4.96497	-3.0887	4.11491	-2.05557	4.45808	4.92227	5.00805	3.38105	3.96851
		1.72174	3.67293	-2.02278	3.54127	-1.26421	3.91295	3.30185	4.08572	3.06938	3.74748
USP12	NM_182488	-1.4632	4.34081	2.1783	4.60238	1.33782	4.27971	4.62405	4.07492	5.19812	4.4948
SLC46A3	NM_001135919	-1.72633	4.14268	2.46485	4.37007	1.59839	4.09186	4.55522	3.76751	5.06901	4.44413
KATNAL1	NM_001014380	-2.04088	6.0374	1.72858	5.92636	1.21154	5.68143	6.57389	5.5447	6.33429	5.82154
MAB21L1	NM_005584	-2.23255	7.50684	-1.24856	6.7878	-1.02647	6.93095	8.10851	6.94982	6.62955	6.91213
POSTN	NM_001135934	-1.50359	9.8541	-2.78777	8.79369	-2.43063	8.9006	10.1527	9.56429	8.08518	8.28296
		-1.85961	2.69372	2.16754	2.78583	2.04545	2.75134	3.17814	2.28314	3.3992	3.31556
ELF1	NM_001145353	2.16787	9.47043	-1.20009	9.91256	1.03776	10.0717	8.92872	10.045	9.78186	10.0985
		-2.23431	1.32163	1.37191	1.06734	1.08942	0.923065	2.02318	0.86335	1.31954	0.98691
KBTBD7	NM_032138	-2.05385	3.37161	1.59528	3.21146	1.49576	3.16934	3.93051	2.89218	3.56599	3.47306
RNU6-57P	ENST00000411348	1.53715	3.62665	-3.14568	3.01195	-1.14396	3.85178	3.32976	3.95002	2.29665	3.75598
EPSTI1	NM_001002264	5.73745	7.10146	-2.73524	7.7127	-1.41153	8.22022	5.9522	8.47261	7.02094	7.97535
		1.07157	3.01245	-2.01638	2.50629	-1.66316	2.67066	2.963	3.06272	2.05095	2.32879
NUFIP1	NM_012345	-1.07997	3.5482	1.9211	3.93603	2.27796	4.04363	3.60413	3.49314	4.43507	4.68088
SPRYD7	NM_001127482	-1.81325	5.14458	2.53761	5.363	1.88103	5.16888	5.59175	4.73317	6.07664	5.64469
PCDH9	NM_020403	-1.31612	3.18917	2.824	3.67042	2.06842	3.48219	3.39346	2.99717	4.49491	4.0457
RNU6-79P	ENST00000362511	-1.43742	3.13688	-2.02844	2.32043	-1.55669	2.54687	3.40952	2.88604	1.86567	2.24756
SPRY2	NM_005842	1.61895	4.55047	4.1891	5.85407	3.17723	5.6843	4.21619	4.91125	6.97789	6.57902
		-1.48934	2.06162	2.54081	2.37338	1.15691	1.89643	2.36888	1.79421	3.1395	2.00448
KDELC1	NM_024089	-1.42897	5.44343	1.18484	5.31297	2.01838	5.67607	5.70701	5.19203	5.43672	6.20523
EFNB2	NM_004093	-2.46202	4.29011	1.38943	3.91921	1.30153	3.87458	4.98898	3.68914	4.16363	4.06935
RAB20	NM_017817	2.51307	4.27014	-2.02191	4.44954	-1.667	4.60293	3.65684	4.98629	3.97057	4.24904
OR4N2	NM_001004723	2.55749	1.06619	-1.68456	1.51844	-2.10013	1.29937	0.5858	1.94053	1.18816	0.87005
OR4K1	NM_001004063	2.06305	1.52591	-2.02155	1.54629	-1.38312	1.88682	1.09046	2.13524	1.11978	1.66731
OR4N5	NM_001004724	1.30153	3.40697	-2.14902	3.0002	-1.46513	3.31543	3.22216	3.60237	2.49869	3.05134
		-1.76964	1.77012	2.12223	1.8713	1.49265	1.66976	2.2291	1.40564	2.49122	1.98352
TRAV13-1	OTTHUMT00000401891	-1.44278	2.4232	1.12009	2.25349	2.16678	2.67337	2.70201	2.17316	2.33678	3.28871
TRAJ16	OTTHUMT00000410982	1.92082	2.7166	-2.01493	2.67528	-1.82397	2.76058	2.28624	3.22796	2.21723	2.36088
		2.14374	3.85408	-1.10174	4.37275	-1.07738	4.38911	3.34307	4.4432	4.30341	4.33567
TRAJ7	OTTHUMT00000410991	-1.83369	1.66289	2.01264	1.71389	-1.12684	1.19282	2.15682	1.28207	2.29116	1.10979
		-1.65516	1.46674	2.57751	1.69843	1.45076	1.39035	1.87459	1.14762	2.5136	1.68443
MHRT	NR_126491	4.37308	2.83698	-1.26371	3.92191	-1.27994	3.9123	1.96573	4.09438	3.75671	3.73831
LTB4R2	ENST00000528054	4.08408	3.3071	-1.36272	4.24525	-1.23449	4.31973	2.44435	4.47436	4.02787	4.17044
MIR4307	NR_036193	-1.91153	0.94106	2.48687	1.05216	3.3211	1.16211	1.51809	0.58336	1.89769	2.31502
		2.17876	1.63557	-2.04944	1.69628	-1.40869	2.02893	1.1676	2.29111	1.25588	1.79676
		-1.12197	9.02368	-2.32136	8.31139	-2.13915	8.37459	9.10708	8.94105	7.72608	7.84401
KLHDC1	NM_172193	-1.80855	4.43434	2.03354	4.51051	1.46014	4.29186	4.88231	4.02748	5.05147	4.57359
TMX1	NM_030755	2.28764	8.46162	-1.73063	8.67491	-1.45585	8.80448	7.88572	9.07958	8.28828	8.53772
PSMC6	NM_002806	-1.31796	5.17931	2.07409	5.48503	1.46226	5.25093	5.38229	4.98398	6.03646	5.53218
		-2.58517	3.02776	-1.65248	2.0247	1.17253	2.53139	3.78944	2.41918	1.69455	2.6488
PELI2	NM_021255	-2.39913	3.86407	1.78679	3.67898	2.35507	3.85269	4.54655	3.28404	4.12141	4.51981
ARID4A	NM_002892	-2.35109	4.92221	2.69643	5.00869	1.77271	4.73904	5.57735	4.34402	5.77507	5.16998
KIAA0586	NM_001244189	-1.92019	5.89063	2.46683	6.05518	1.6656	5.79513	6.38003	5.43878	6.74144	6.17482
		1.46026	4.68756	-2.03386	4.42699	-1.49452	4.66979	4.4224	4.96862	3.9444	4.38894
SNAPC1	NM_003082	1.03018	5.80807	2.49538	6.45558	1.76758	6.22691	5.78666	5.82956	7.14882	6.65134
		1.60703	2.71074	-2.07472	2.49301	-1.56523	2.73222	2.39005	3.07445	2.02153	2.42808
HSPA2	NM_021979	1.03407	7.00455	-2.7443	6.25831	-2.05356	6.48897	6.98043	7.02876	5.57232	5.99063
PTGR2	NM_001146154	-1.84086	3.83143	2.31903	3.97718	1.63932	3.75611	4.29682	3.41644	4.62996	4.12954
LIN52	NM_001024674	2.39096	4.19558	-1.3512	4.64904	1.2451	5.02687	3.61364	4.87123	4.43699	5.18749
TMEM251	NM_001098621	-1.41791	3.14507	2.83671	3.57716	3.19218	3.64562	3.40703	2.90326	4.40748	4.5778
IFI27	NM_001130080	5.5093	4.56684	1.53337	6.26153	2.13662	6.48534	3.49889	5.96076	6.57747	7.05609
BDKRB1	NM_000710	2.77402	6.75087	1.31347	7.72105	1.31743	7.72317	6.05488	7.52686	7.92024	7.92459
EML1	NM_001008707	-2.20861	5.42873	2.08285	5.39053	1.54271	5.19049	6.03031	4.88717	5.94573	5.51264
		2.64798	4.65244	-3.88232	4.31973	-1.5697	5.07196	4.00273	5.40762	3.4507	4.75713
MIR665	NR_030617	-2.04194	4.08996	-2.30576	2.94361	-1.1581	3.4998	4.63722	3.60728	2.40204	3.39552
		-2.744	2.43392	1.27244	1.97854	-1.23085	1.65577	3.26864	1.81236	2.15996	1.51271
SNORD114-6	NR_003198	-2.06424	5.49779	1.31346	5.19275	1.00446	5.003	6.0454	4.99979	5.39316	5.00621
SNORD114-10	NR_003203	-1.36324	3.06979	2.20407	3.3767	1.51757	3.1409	3.30144	2.8544	3.99457	3.45616
SNORD114-12	NR_003205	-2.30655	5.28449	1.48803	4.99438	1.19277	4.84139	5.92164	4.7159	5.2893	4.97021
SNORD114-13	NR_003206	1.00886	5.10797	-1.29562	4.92397	-3.25205	4.17793	5.10161	5.11433	4.74069	3.41298
SNORD114-20	NR_003213	-2.10883	4.78166	1.3566	4.48825	1.17855	4.39055	5.35008	4.27364	4.71364	4.51065
SNORD114-25	NR_003218	-2.39649	2.75482	1.4139	2.43262	1.46766	2.4568	3.4565	2.19558	2.69526	2.7491
		-2.08519	2.00895	1.05173	1.58359	-1.12142	1.46263	2.6078	1.54762	1.62039	1.3823
MIR329-1	NR_029967	-2.18304	6.06054	1.25164	5.68308	1.63369	5.86687	6.64982	5.52348	5.8473	6.23161
MIR487B	NR_030267	-2.03425	3.80331	1.11728	3.40446	-1.13499	3.23277	4.3499	3.3254	3.48539	3.14272
TNFAIP2	NM_006291	2.11536	6.52441	-2.40707	6.42239	-1.85712	6.62564	6.00631	7.08721	5.81993	6.19414
SNORA28	NR_002964	2.43905	2.24367	-1.57535	2.62899	-1.43386	2.70478	1.69087	2.97719	2.32152	2.45729
		-2.0235	2.66012	2.07533	2.67517	1.87409	2.61397	3.2167	2.19985	3.25319	3.10604
C14orf144	BC007749	1.36228	5.04714	-2.14515	4.69234	-1.78561	4.83882	4.82905	5.27507	4.17399	4.43865
NDRG2	NM_001282211	1.07625	3.57845	-2.01147	3.08683	-1.38798	3.38711	3.52583	3.63185	2.6236	3.15886
PPP1R3E	NM_001276318	-1.7872	4.35759	2.00377	4.43191	1.56827	4.27109	4.79652	3.95882	4.96154	4.60799
TGM1	NM_000359	1.83071	3.68245	-2.09509	3.57126	-1.50958	3.83583	3.27199	4.14439	3.07738	3.55024
HEATR5A	NM_015473	-2.55121	6.80473	1.84687	6.59029	1.36598	6.3836	7.51377	6.16259	7.04767	6.61253
LOC105370448	XR_915499	-2.17376	3.25492	1.02606	2.76116	1.00438	2.74581	3.86285	2.74266	2.77978	2.74897
BAZ1A	NM_013448	2.01624	7.1412	-1.19256	7.53683	-1.0868	7.60465	6.65326	7.66493	7.41087	7.54484
		-1.74149	2.79637	2.00133	2.88205	1.18685	2.54527	3.22502	2.4247	3.42566	2.67184
		1.19835	1.44025	2.15711	2.05782	1.91554	1.99109	1.31563	1.57668	2.68578	2.51443
ERO1A	NM_014584	1.12571	6.93312	2.18151	7.56082	1.49064	7.30135	6.84823	7.01906	8.14439	7.59499
BMP4	NM_001202	1.08188	6.27548	-2.14237	5.75673	-1.52882	6.01852	6.21897	6.33251	5.2333	5.72009
GCH1	NM_000161	6.95143	5.22624	-5.60343	5.42504	-1.6889	6.41965	4.0115	6.80881	4.3225	6.05273
TIMM9	NM_001304485	-1.47195	4.63145	2.22579	4.90429	1.58185	4.6801	4.9187	4.36097	5.51529	5.02258
DHRS7	NM_016029	-1.12421	5.73037	2.5947	6.29687	2.13915	6.17073	5.81545	5.64654	7.02211	6.74358
HIF1A-AS1	NR_047116	-1.03478	3.10659	2.40367	3.66037	1.35111	3.29194	3.13135	3.08202	4.34726	3.51616
LOC105370526	XR_915681	1.27868	4.39992	5.46579	5.67529	3.49921	5.4094	4.22616	4.58082	7.03125	6.38785
ZFYVE26	NM_015346	3.11988	6.26883	-1.42502	6.88284	1.10155	7.2125	5.50158	7.14307	6.63209	7.28261
		-2.56584	1.50084	2.67043	1.51931	1.63754	1.27493	2.3273	0.96787	2.38494	1.6794
PGF	NM_001207012	2.22199	4.96576	-1.38168	5.33667	1.12074	5.6566	4.42312	5.57497	5.10855	5.73942
		-1.35452	3.39108	1.09874	3.24646	2.00739	3.64744	3.61703	3.17925	3.3151	4.18457
		2.08265	1.72157	-1.1274	2.24211	-1.19872	2.19564	1.27186	2.33028	2.15728	2.06878
LGMN	NM_001008530	3.67132	7.61393	-1.76118	8.19122	-1.31525	8.40967	6.73336	8.60966	7.79312	8.21432
		3.70856	2.44671	1.46511	3.83407	1.09419	3.6328	1.67759	3.56845	4.11946	3.69831
WARS	NM_004184	3.06382	7.85917	-3.67914	7.7115	-1.59859	8.36299	7.0929	8.70823	6.82886	8.03143
MIR4710	NR_039860	1.78774	4.26136	-1.70875	4.29718	-2.33791	4.04222	3.86285	4.70099	3.92805	3.47577
IGHD2-8	OTTHUMT00000325967	-2.72956	1.06407	1.0545	0.59993	1.73502	0.874229	2.01154	0.56287	0.63943	1.35782
IGHM	BC011857	-2.15946	2.06669	1.02848	1.6048	1.63722	1.90743	2.69534	1.58467	1.62518	2.29592
IGHG3	AK097906	1.7373	2.44478	-2.22413	2.22535	-1.01525	2.86452	2.07861	2.87546	1.72222	2.85363
IGHG1	AK130813	1.5054	3.02592	-2.46487	2.60453	-1.5236	3.01636	2.7452	3.33535	2.03384	2.72787
IGHV1-58	OTTHUMT00000324599	2.68701	2.96234	-3.12943	2.81934	-1.53774	3.43554	2.33394	3.75994	2.11404	3.13913
IGHV2-70	OTTHUMT00000324215	1.74712	3.8597	-2.08437	3.71573	-1.19059	4.15538	3.47814	4.28312	3.22351	4.03144
LINC01193	NR_040094	-1.0552	2.39202	2.00384	2.81059	-1.72318	1.92136	2.43109	2.35358	3.35635	1.56851
GOLGA8EP	NR_033350	-2.13313	2.74753	1.37838	2.47556	1.43556	2.50212	3.34784	2.25487	2.71784	2.77648
PWARSN	NR_022011	-1.6001	2.9089	2.33318	3.14178	1.52252	2.87681	3.26768	2.58952	3.81182	3.19598
PWAR5	NR_022008	-2.14716	4.382	2.31197	4.42881	1.20014	3.99475	4.96775	3.86532	5.07444	4.12852
		-2.20149	2.99074	1.53758	2.76818	1.33127	2.67363	3.61367	2.47519	3.09585	2.88799
SNORD116-20	NR_003334	-2.11789	3.32809	1.17167	2.94258	-1.09044	2.76735	3.91314	2.83051	3.05908	2.7056
SNRPN	AF400486	-2.36248	4.14898	1.79365	3.97409	1.05935	3.61627	4.81522	3.57492	4.41782	3.6581
SNORD116-24	NR_003338	-2.13998	6.87089	1.39331	6.57888	-1.01881	6.33051	7.44157	6.34397	6.82249	6.31708
SNRPN	AF400486	-2.53641	5.52514	1.96054	5.35805	1.05019	4.92959	6.23718	4.89439	5.86564	4.96504
SNRPN	AF400486	-2.91525	5.31723	2.21557	5.14307	1.52464	4.89593	6.14476	4.60114	5.74882	5.20961
SNRPN	AF400487	-2.86706	5.16303	2.4404	5.06166	1.389	4.68989	5.97842	4.45885	5.74597	4.9329
SNRPN	AF400486	-2.33471	6.26768	1.91801	6.13768	1.35802	5.90245	6.90907	5.68583	6.62544	6.12733
SNRPN	AF400486	-2.08112	5.88952	1.76351	5.77927	1.30991	5.57586	6.44188	5.38452	6.20297	5.77399
SNRPN	AF400486	-2.46188	5.28183	2.45937	5.28118	1.42846	4.92229	5.97154	4.67178	5.97007	5.18624
SNRPN	AF400486	-2.1746	2.99015	2.66436	3.10938	1.56696	2.78705	3.60258	2.48183	3.89562	3.1298
SNORD116-30	NR_047032	-1.12654	2.66494	1.11808	2.65968	-2.01645	2.01184	2.75228	2.58038	2.74141	1.56856
SNRPN	AF400486	-2.51825	5.3647	2.39765	5.33333	1.33667	4.94459	6.07212	4.7397	6.00132	5.15834
SNRPN	AF400486	-2.54464	6.46312	2.29606	6.39595	1.28429	6.00218	7.17187	5.82441	7.02357	6.18538
SNRPN	AF400486	-2.28591	7.01116	1.53246	6.74099	-1.05912	6.39853	7.63286	6.44009	7.05594	6.35723
		-2.41314	2.07127	1.64756	1.85665	1.14223	1.62419	2.80201	1.5311	2.25143	1.72295
GOLGA8J	NM_001282472	-2.46856	3.11908	1.63927	2.86909	1.57096	2.84184	3.8383	2.53463	3.24768	3.18628
		1.04654	5.06119	-2.08944	4.53148	-1.39108	4.85017	5.02848	5.09411	4.03099	4.61791
ARHGAP11B	OTTHUMT00000430733	-1.33556	3.50286	1.55411	3.60439	2.16138	3.81604	3.7178	3.30035	3.93644	4.4123
FAN1	NM_001146094	-1.8486	4.34332	2.53143	4.5435	1.6247	4.25838	4.80909	3.92266	5.26261	4.62283
		-2.35504	2.30032	1.23603	1.91074	1.09672	1.82936	2.99973	1.76398	2.0697	1.89717
DLL4	NM_019074	2.84479	4.88204	-1.02131	5.67888	1.36543	5.91452	4.18579	5.69411	5.66369	6.14346
GANC	ENST00000318010	2.34346	3.85282	1.50481	4.80156	1.61191	4.84798	3.28717	4.51581	5.10539	5.20458
		-1.86937	3.33011	2.20384	3.43227	2.24923	3.44471	3.81182	2.90927	4.04929	4.0787
TMEM62	NM_024956	5.08039	6.6793	-1.54116	7.63552	1.13394	8.04406	5.60896	7.9539	7.32988	8.13524
ADAL	NM_001012969	-2.58905	4.30543	2.5374	4.29301	1.79447	4.07356	5.04598	3.67356	5.01691	4.51712
C15orf48	NM_032413	1.87144	3.49316	3.17503	4.73497	2.99358	4.69921	3.07022	3.97437	5.64114	5.55624
BLOC1S6	NM_001311255	-2.16975	6.27794	1.59353	6.07081	1.04566	5.77611	6.86152	5.74399	6.41622	5.80841
SQRDL	NM_001271213	3.53885	7.59115	-1.16111	8.44889	1.14076	8.6518	6.73405	8.55733	8.34182	8.74732
SEMA6D	NM_001198999	-1.45683	4.27795	3.07017	4.75596	2.27758	4.57048	4.55797	4.01514	5.63346	5.20264
TMOD2	NM_001142885	-2.38059	3.42841	2.68753	3.50061	1.85108	3.27356	4.11069	2.85937	4.28565	3.74774
C15orf65	NM_001198784	-2.21568	3.83181	2.5219	3.91142	1.92694	3.74405	4.44842	3.30067	4.63518	4.24698
FAM63B	NM_001040450	-2.58887	5.67373	2.81037	5.72598	1.88345	5.46656	6.40123	5.02891	6.51967	5.94229
TLN2	NM_015059	-2.29977	4.99678	1.18991	4.55572	1.12225	4.51445	5.63351	4.43202	4.68287	4.59841
MIR4311	NR_036196	-2.32614	2.43619	1.02465	1.91966	1.00571	1.90628	3.12012	1.90218	1.93731	1.91039
CORO2B	NM_001190456	-1.21535	4.93601	2.4223	5.39792	1.66276	5.15108	5.0787	4.79733	6.07371	5.53091
PAQR5	NM_001104554	1.29359	5.24379	3.07153	6.18954	2.14191	5.95693	5.06139	5.43277	7.05173	6.53167
		-2.03113	3.10087	-1.11843	2.54957	1.11348	2.70801	3.65386	2.63158	2.47011	2.78665
LOXL1	NM_005576	-1.04156	8.60599	-2.18151	7.99423	-1.635	8.21437	8.63542	8.57667	7.45134	7.86738
PML	NM_002675	3.26117	6.779	-1.95539	7.18512	-1.16465	7.57436	5.97972	7.68511	6.71765	7.46521
		1.73864	4.77755	-2.06054	4.64245	1.2591	5.35678	4.3952	5.19316	4.15014	5.52555
SCAMP5	NM_001178111	-2.09443	4.02616	1.47409	3.79765	1.44283	3.78326	4.5946	3.52804	4.08786	4.05694
NEIL1	NM_001256552	-2.39905	3.97447	1.86816	3.81733	1.54001	3.6914	4.65551	3.39305	4.29467	4.01599
PSMA4	NM_001102667	2.11071	7.76016	-1.86654	7.85463	-1.19708	8.18692	7.23998	8.31771	7.41734	8.05819
CEMIP	NM_001293298	1.04065	10.3166	-2.23044	9.74956	-1.81299	9.9069	10.2879	10.3454	9.18805	9.48701
SCARNA15	NR_003011	-2.08989	1.53573	2.75681	1.67194	1.42088	1.3228	2.15689	1.09346	2.55646	1.60025
EFTUD1P1	NR_036652	1.87776	2.74251	-2.43805	2.51055	1.32682	3.43235	2.32541	3.23442	1.94869	3.64239
GOLGA6L4	NM_001267536	-2.07511	1.99458	-1.22992	1.37899	-1.19863	1.39955	2.58952	1.53633	1.23776	1.27495
ISG20	NM_001303233	5.88915	4.22281	-1.68615	5.30105	1.11189	5.76729	3.13323	5.69129	4.93756	5.8443
ZNF774	NM_001004309	-1.77371	3.79468	2.04528	3.88577	1.7683	3.79271	4.23052	3.40375	4.43605	4.22611
		2.06108	2.75551	-1.24558	3.16379	-1.15899	3.21797	2.28276	3.32616	3.00934	3.11329
ARRDC4	NM_183376	-2.59539	6.56189	1.7342	6.2945	-1.19098	5.78243	7.28583	5.90988	6.70415	5.65773
OR4F15	NM_001001674	-1.11592	2.67131	-1.82621	2.11479	-2.41796	1.84991	2.7516	2.59337	1.72452	1.31958
IGHV1OR15-9	OTTHUMT00000414646	1.70326	1.92437	-2.14488	1.70961	-1.13948	2.25033	1.57819	2.34649	1.24559	2.15812
ATP10A	NM_024490	3.00962	6.44275	-2.39906	6.62514	-1.32629	7.07975	5.6968	7.28638	6.02391	6.87898
LOC102725021	XM_011508479	1.31605	4.97624	2.14032	5.70084	1.57168	5.49477	4.78208	5.17829	6.27612	5.8306
ZNF770	NM_014106	-1.5655	6.12654	2.00703	6.29425	1.34172	6.02006	6.45837	5.81175	6.81681	6.23583
DPH6	NM_001141972	-2.21154	3.40625	2.00507	3.34591	1.32723	3.07896	4.02656	2.88151	3.88516	3.28993
MIR3942	NR_037507	-2.03631	2.09252	1.32533	1.83345	2.01268	2.0859	2.66746	1.6415	2.04785	2.65062
		-1.53624	4.19168	-3.33584	2.89684	-1.31874	3.68843	4.51281	3.89341	2.15536	3.49425
		1.64727	3.4454	-2.30089	3.16656	-1.83389	3.35837	3.10412	3.8242	2.62201	2.94929
		-1.03315	8.00339	-2.66235	7.23917	-1.6335	7.61769	8.02695	7.9799	6.5672	7.27193
EHD4	NM_139265	4.23814	7.39897	-2.99362	7.6821	-1.52126	8.20545	6.43023	8.51366	6.93177	7.90839
		-1.89379	2.10242	2.84518	2.32671	2.34666	2.22339	2.61293	1.69165	3.20017	2.92226
PPIP5K1	ENST00000437065	-1.85102	5.13811	2.49255	5.33137	1.40516	4.9524	5.60143	4.71311	6.03073	5.20384
PPIP5K1	ENST00000437065	-2.09772	5.71434	1.76421	5.59942	1.29704	5.38921	6.27368	5.20486	6.02388	5.58008
PPIP5K1	ENST00000437065	-2.15458	5.02394	1.52166	4.79393	-1.01858	4.48736	5.60807	4.50066	5.10631	4.4741
PPIP5K1	ENST00000469229	-2.04201	4.64034	1.25121	4.31248	1.11339	4.23061	5.18383	4.15384	4.47717	4.3088
PPIP5K1	ENST00000465123	-2.04047	5.07288	1.95436	5.0447	1.40182	4.82195	5.61335	4.58445	5.55115	5.07175
PPIP5K1	uc001zsm.2	-2.30892	2.233	1.5224	1.98974	1.70068	2.05723	2.91675	1.70953	2.31588	2.47564
PPIP5K1	uc001zsm.2	-1.88255	5.227	2.13228	5.30872	1.32524	4.98953	5.70323	4.79054	5.88294	5.19679
PPIP5K1	uc001zsm.2	-2.3343	5.06875	1.92311	4.94327	1.34291	4.70188	5.717	4.49401	5.43745	4.91937
PPIP5K1	uc001zsm.2	-2.38915	5.52719	1.83353	5.35401	1.34862	5.14575	6.19103	4.93453	5.80915	5.36601
MFAP1	NM_005926	-1.80173	6.40526	2.02092	6.4823	1.66382	6.35127	6.84401	5.99463	7.00964	6.72913
		-1.13047	2.48312	2.21465	2.91387	2.52057	2.98964	2.57316	2.39624	3.54332	3.72999
		1.10684	6.05343	1.73995	6.51438	2.21396	6.67583	5.98065	6.12709	6.92614	7.27372
		2.45362	2.11816	-1.45126	2.57975	-1.56864	2.51674	1.56745	2.86236	2.32505	2.21285
SHC4	NM_203349	-1.00623	2.43645	2.08795	2.91504	1.29929	2.61402	2.44093	2.43197	3.49406	2.80969
TNFAIP8L3	NM_001311175	-1.18174	3.25714	1.40103	3.3734	2.13462	3.64509	3.37982	3.13891	3.6254	4.23289
FAM214A	NM_001286495	-1.85755	4.21662	2.05867	4.28282	1.68924	4.15453	4.68692	3.79352	4.83523	4.54989
DYX1C1	NM_001033559	-1.65697	3.08822	2.3787	3.31197	1.77978	3.13374	3.47391	2.74536	3.99553	3.57706
NEDD4	NM_001284338	-1.38976	6.51403	2.49186	6.90823	1.88492	6.72266	6.75578	6.28094	7.59816	7.19544
MNS1	NM_018365	-2.30672	4.36775	-1.10246	3.73522	-1.33621	3.59109	5.01209	3.80625	3.66552	3.3881
		1.86828	2.0985	-1.757	2.15263	-2.12771	1.97901	1.69553	2.59724	1.78413	1.50794
		-1.04713	3.94768	-3.17529	2.96629	-1.56168	3.57863	3.98104	3.9146	2.24771	3.2715
MIR422A	NR_029944	1.44565	3.5815	-2.11971	3.27068	-1.57742	3.51307	3.32549	3.85721	2.77334	3.19964
DAPK2	NM_014326	-1.05393	4.29788	-2.53337	3.52645	-1.7565	3.83233	4.33594	4.26016	2.9191	3.44746
		-1.19886	3.03159	2.4105	3.48086	1.57783	3.21577	3.16524	2.90358	4.17291	3.56152
LOC440292	XM_011508506	2.00305	2.72324	-1.80891	2.81016	-1.78732	2.82022	2.26786	3.27006	2.41494	2.43226
ADAMTS7	NM_014272	1.701	4.08383	-2.36879	3.81247	-1.54112	4.16129	3.71858	4.48496	3.24081	3.86098
STARD5	NM_181900	2.42962	6.5419	-3.57908	6.22616	-1.96679	6.70789	5.9328	7.21353	5.37394	6.23769
TMC3	NM_001080532	2.24808	2.81583	-2.01886	2.9096	-1.69819	3.05437	2.29148	3.46017	2.44663	2.69617
CSPG4P5	AB067507	-2.70187	3.32583	1.01321	2.69471	1.15279	2.78594	4.11922	2.68526	2.70419	2.89039
HAPLN3	NM_001307952	3.07716	5.11363	-3.40055	5.02851	-2.78483	5.19727	4.36671	5.98831	4.22254	4.51072
IDH2	NM_001289910	-1.15469	7.01834	-2.28363	6.29155	-1.81002	6.47321	7.12286	6.91535	5.72402	6.05934
		1.85791	2.27046	-2.04075	2.18657	-1.61809	2.38861	1.86717	2.76085	1.73175	2.06656
		2.03703	2.55575	1.14234	3.21457	-1.28068	2.93614	2.09354	3.12001	3.312	2.7631
C16orf72	XM_011522462	-2.51732	6.35836	1.45769	5.99287	-1.08806	5.66598	7.05908	5.72719	6.27087	5.60543
LOC101927026	XR_429665	2.10748	3.08525	-1.96156	3.14621	-2.10096	3.08791	2.59401	3.66953	2.69753	2.59848
MIR4718	NR_039869	1.56885	2.28605	-1.69671	2.21998	-3.39504	1.51414	1.98416	2.63387	1.87113	0.87044
TMC7	NM_001160364	-1.68278	3.15943	2.41811	3.38374	1.81729	3.20832	3.55708	2.80623	4.08011	3.66802
		-1.1339	1.26974	1.25236	1.33481	2.03103	1.61445	1.36362	1.18232	1.50697	2.20453
		-1.38266	5.81682	2.02689	6.07609	1.40721	5.829	6.05524	5.58779	6.60706	6.08063
		1.44641	1.25633	2.74377	2.15909	1.13993	1.64223	1.01799	1.55047	3.00663	1.73942
		-1.29949	1.40284	1.09154	1.28817	2.82197	1.82761	1.60448	1.22654	1.3529	2.72324
SNORA30	NR_002966	1.77278	1.94502	-2.01806	1.82596	1.08523	2.45968	1.57538	2.40139	1.38842	2.51939
ITGAX	NM_000887	1.47331	2.89106	-1.25549	3.01548	-2.16247	2.56816	2.62501	3.18407	2.85582	2.07139
		2.50641	5.1894	-1.18415	5.77116	-1.16103	5.78566	4.56875	5.89437	5.65052	5.67896
		1.51216	4.23473	-3.19268	3.6103	-1.47974	4.25147	3.94692	4.54353	2.86876	3.97819
		1.50614	3.23345	-1.78095	3.09818	-2.04862	2.98046	2.95149	3.54235	2.7097	2.5077
ADCY7	NM_001114	1.3763	5.04726	-2.2994	4.64361	-1.25699	5.11527	4.82212	5.28292	4.08166	4.95295
MT1M	NM_176870	3.26126	6.01514	-2.10013	6.37031	-1.56139	6.59876	5.22257	6.928	5.85752	6.28517
MT1JP	NR_036677	5.11541	3.20394	-7.32196	2.80891	-3.87039	3.48029	2.23601	4.59086	1.71863	2.63838
HERPUD1	NM_001010989	1.05947	8.10532	-2.20678	7.55458	-1.98225	7.6376	8.06376	8.1471	7.00516	7.15996
NLRC5	NM_032206	2.6584	5.64708	-1.60455	6.04553	-1.0077	6.39069	4.98567	6.39623	5.71406	6.38516
ADGRG1	NM_001145770	-1.06822	4.4371	3.06934	5.13539	1.63092	4.72945	4.48496	4.38975	6.00768	5.09544
		3.46477	2.11637	1.48077	3.46638	1.32414	3.39124	1.40199	3.19475	3.7611	3.59981
ZFP90	NM_001305203	-2.24795	6.42571	1.7914	6.27439	1.25309	6.02847	7.03653	5.86792	6.70901	6.19341
		2.03266	1.89618	-1.75837	2.02811	-2.10827	1.86146	1.45232	2.47569	1.66145	1.39963
WFDC1	NM_001282466	-1.22821	4.96597	-1.59886	4.46858	-2.32822	4.16592	5.11646	4.8199	4.14286	3.60067
SNORD60	NR_002736	-1.24672	6.04566	-1.59536	5.54151	-2.12155	5.31852	6.20682	5.88868	5.2148	4.80356
C16orf90	NM_001080524	1.63091	3.60281	-2.11093	3.39139	-1.90344	3.47773	3.26721	3.97289	2.89501	3.04428
SOCS1	NM_003745	1.80093	4.81868	-2.60398	4.51891	-1.37561	5.0264	4.41296	5.2617	3.88098	4.80163
LOC400499	XM_006720997	2.2441	2.18992	1.05681	2.88887	1.17779	2.96497	1.68314	2.84928	2.929	3.08536
ERN2	NM_001308220	1.64464	3.10484	-2.24313	2.84252	-1.26919	3.30798	2.76663	3.4844	2.31889	3.14049
GSG1L	NM_001109763	2.11648	3.84438	-1.11496	4.34387	-1.13797	4.32884	3.3414	4.42307	4.26608	4.23661
NUPR1	NM_001042483	1.07879	8.62097	-2.11596	8.11721	-1.98636	8.16579	8.56643	8.67585	7.59454	7.68572
LOC101928215	XR_243372	-1.43779	1.90179	-1.17237	1.53884	2.13209	2.13522	2.18167	1.65782	1.42839	2.75009
LOC101928188	XR_243371	-2.4236	3.83659	-1.37834	3.01045	1.28924	3.42917	4.52795	3.2508	2.78787	3.61732
PYCARD	NM_013258	1.68313	6.77262	-2.50793	6.4614	-1.6151	6.80401	6.40745	7.1586	5.8321	6.46698
COX6A2	NM_005205	1.53691	3.72496	-2.12395	3.46209	-1.33054	3.83632	3.42782	4.04785	2.9611	3.63584
		-3.0652	2.09057	1.50421	1.70251	1.32443	1.62337	3.04927	1.43329	2.0223	1.83866
C16orf87	NM_001001436	-1.16921	4.26352	2.36846	4.73354	1.8363	4.56967	4.37778	4.15225	5.3962	5.02905
		-2.01525	2.23913	1.37914	2.00854	1.38387	2.01074	2.80096	1.79	2.25377	2.25871
		-1.64885	2.22115	3.34967	2.62024	1.97693	2.32984	2.61098	1.88952	3.63354	2.87278
LOC105371267	XR_917314	-1.27764	3.16195	2.23323	3.52235	1.33353	3.19103	3.34363	2.99015	4.14928	3.4054
AKTIP	NM_001012398	-3.20059	5.02909	2.54309	4.88657	1.67001	4.61458	5.93779	4.25945	5.60603	4.99931
RPGRIP1L	NM_001127897	-3.27025	4.53933	2.75164	4.43483	1.68673	4.1243	5.47379	3.76439	5.22468	4.51862
LOC105371281	XR_917335	2.04453	2.48267	-1.26753	2.8755	-2.25915	2.39253	2.01982	3.05159	2.70957	1.87581
BBS2	NM_031885	-1.484	6.40174	2.01781	6.61035	1.41091	6.36679	6.69281	6.12332	7.13611	6.61995
MT1G	NM_001301267	-2.34989	2.80878	1.70972	2.61775	1.90183	2.68322	3.49189	2.2593	3.03306	3.18669
		-1.68626	2.18027	-1.1115	1.75778	2.03873	2.29265	2.58952	1.83569	1.68318	2.86336
CDH8	NM_001796	1.9653	3.1975	2.64438	4.3673	3.51438	4.53878	2.74706	3.72181	5.12474	5.53508
CMTM4	NM_178818	-2.11729	4.27136	1.34255	3.97119	-1.0656	3.71828	4.84661	3.76439	4.18936	3.67273
RRAD	NM_001128850	1.3144	2.63261	2.19418	3.3565	1.31426	3.02791	2.44279	2.83719	3.97087	3.23144
PSMB10	NM_002801	2.42393	6.39022	-2.90313	6.24478	-1.58287	6.7213	5.78338	7.06073	5.52312	6.39819
		-1.4908	1.797	4.07602	2.33497	1.40495	1.76014	2.10798	1.53189	3.55905	2.02241
		1.04235	2.33453	-2.04582	1.77471	-1.57003	2.01312	2.3048	2.36464	1.33196	1.71385
		-1.15115	1.00079	2.0758	1.33073	2.08513	1.33293	1.10746	0.90439	1.95806	1.96453
C16orf47	NM_207385	6.48614	4.79878	-6.48286	4.79926	-2.57862	5.60861	3.63602	6.33338	3.63675	4.96678
MLKL	NM_001142497	7.30695	6.94217	-2.86408	7.72727	-1.47067	8.24056	5.65422	8.52349	7.00542	7.96702
		1.60195	3.34538	-2.08792	3.12671	-1.47356	3.41142	3.02269	3.70252	2.64045	3.14321
		2.31181	2.15567	-1.76143	2.40048	1.31082	3.0323	1.63432	2.84334	2.02659	3.23381
MPHOSPH6	NM_005792	-1.50339	5.50092	2.6102	5.86607	2.02169	5.69988	5.80289	5.21467	6.59883	6.23023
		-1.27784	1.00589	2.04859	1.25969	1.25603	0.995405	1.19817	0.84446	1.87909	1.17333
GINS2	NM_016095	-2.17049	3.74066	1.07803	3.27694	-1.29549	3.03069	4.34121	3.22319	3.33159	2.84969
		2.28785	3.3486	1.03484	4.02303	1.15036	4.09819	2.80441	3.9984	4.04781	4.20048
SERPINF1	NM_002615	-1.24747	7.51762	-2.01588	6.83542	-1.42246	7.10107	7.67882	7.35981	6.3484	6.85142
CTNS	NM_001031681	1.01269	4.76752	2.21145	5.3184	1.82094	5.191	4.75843	4.77663	5.92162	5.64131
RPAIN	NM_001033002	-1.57154	4.41386	2.00749	4.57496	1.72478	4.47577	4.75198	4.0998	5.10519	4.88621
FAM64A	NM_001195228	-1.30819	4.23178	-2.0234	3.49728	-1.36748	3.80999	4.43	4.04243	3.02565	3.59091
XAF1	NM_017523	2.45401	9.92	-1.18574	10.4651	-1.03511	10.5638	9.29354	10.5887	10.3429	10.5389
CD68	NM_001040059	2.66469	10.0275	1.14616	10.8573	1.31653	10.9559	9.3454	10.7594	10.9562	11.1561
		-1.2875	1.3764	1.27097	1.36821	2.01486	1.63516	1.5707	1.20613	1.55206	2.21681
MAP2K4	NM_001281435	1.11212	3.41209	2.0836	3.98411	1.16289	3.59682	3.3363	3.48961	4.54869	3.70732
		-1.98833	2.16779	2.49626	2.29488	-1.05672	1.68771	2.71954	1.72798	3.04775	1.64838
FAM106CP	NR_026810	-2.48211	5.57794	1.64995	5.30951	1.0305	4.98219	6.27214	4.96057	5.68299	5.00391
LGALS9C	NM_001040078	4.54349	4.45131	-2.41382	4.99926	-1.37238	5.44204	3.49137	5.67517	4.40385	5.21849
LOC101930665	XR_429862	-1.59697	2.02092	1.45614	1.96372	2.51138	2.28075	2.38661	1.71127	2.25342	3.03975
LGALS9	XM_011524796	2.89489	3.35666	-1.64802	3.83261	-1.269	4.03438	2.67637	4.20988	3.48915	3.86619
LRRC37B	NM_052888	-1.14394	4.30444	2.1122	4.71717	1.57303	4.52352	4.40254	4.20853	5.28728	4.86208
CCL2	NM_002982	2.23236	10.5234	-1.5198	10.8124	-1.45879	10.8428	9.96	11.1186	10.5147	10.5738
CCL11	NM_002986	-1.471	3.35889	-3.27095	2.06739	-2.77733	2.23692	3.64881	3.09201	1.3823	1.61831
CCL8	NM_005623	10.4265	3.06516	-11.7107	2.91978	-7.24643	3.48144	1.80962	5.1918	1.64204	2.33453
SLFN5	NM_144975	2.07772	9.36647	-1.47612	9.62381	-1.25592	9.74305	8.85381	9.90881	9.347	9.58007
CCL4L1	OTTHUMT00000487452	1.5781	2.36462	-2.24454	2.05203	-1.79894	2.25347	2.05832	2.71651	1.55009	1.86936
		2.09501	3.50049	-1.64927	3.69589	-1.5252	3.75757	3.00743	4.07439	3.35256	3.46539
CSF3	NM_000759	2.51394	5.94914	1.64574	7.00131	1.28953	6.83212	5.32121	6.65116	7.3699	7.018
TMEM99	NM_001195386	-2.11829	3.14057	1.83752	3.05295	1.83081	3.05066	3.72835	2.64545	3.52321	3.51793
KRTAP9-8	NM_031963	2.01362	3.33817	-1.33474	3.66684	-1.2101	3.74094	2.87124	3.88103	3.46447	3.6059
KRTAP9-4	NM_033191	2.18831	3.97599	-1.737	4.16352	-1.14474	4.48226	3.45101	4.58083	3.78423	4.38581
		2.29053	1.79619	-2.14986	1.85851	-1.67852	2.08409	1.29523	2.49091	1.38667	1.74372
CNP	NM_033133	3.17937	7.86981	-3.66167	7.75573	-1.77819	8.32273	7.07955	8.74829	6.87579	7.91788
IFI35	NM_005533	3.5548	8.24014	-2.1041	8.65244	-1.21452	9.06438	7.37589	9.20566	8.13246	8.92527
TMEM106A	NM_001291586	2.61973	6.86959	-2.30406	6.9713	-1.64571	7.23106	6.20992	7.59934	6.39516	6.88063
ITGB3	NM_000212	1.22151	6.48197	2.20502	7.17567	1.49823	6.91339	6.33924	6.62791	7.7687	7.21117
ABI3	NM_001135186	2.22717	4.47829	-2.2014	4.48783	-1.2191	4.94802	3.93778	5.09299	3.95457	4.80718
SCPEP1	NM_021626	2.20627	6.88234	-1.13715	7.38349	1.08543	7.53568	6.33517	7.47678	7.29136	7.59504
GDPD1	NM_001165993	-1.16009	3.15332	2.84998	3.72771	-1.06595	3.0016	3.26225	3.04802	4.55897	2.95588
MAP3K3	NM_002401	-2.42395	5.2441	2.30125	5.21081	2.02902	5.12923	5.92153	4.64417	5.84659	5.66495
SNORA50C	NR_002995	-1.97382	2.50458	2.89172	2.7219	-1.05253	2.02439	3.04265	2.06166	3.59359	1.9878
		-1.1516	1.96045	10.28	3.11793	5.39428	2.82664	2.06491	1.86127	5.22304	4.2927
PRKCA	NM_002737	-2.60054	6.83795	-1.45158	5.90829	-1.72228	5.77776	7.56202	6.18321	5.64559	5.39889
		1.23366	2.93467	-2.45695	2.35394	-1.6279	2.71589	2.78711	3.09005	1.79318	2.38704
		3.89005	3.70617	-1.94952	4.30501	-2.6573	4.0475	2.85363	4.81342	3.8503	3.40346
ARSG	NM_001267727	1.00632	4.61732	2.06613	5.11864	1.72489	4.99968	4.61278	4.62187	5.6688	5.40837
		1.27421	4.86508	-2.01683	4.50867	1.14193	5.13787	4.69342	5.04302	4.03093	5.2345
MAP2K6	NM_002758	1.34358	4.26061	-4.64539	3.18381	-5.33908	3.0393	4.05289	4.47897	2.26317	2.06238
KCNJ2	NM_000891	2.26533	5.23731	1.93589	6.31884	1.86867	6.29515	4.68056	5.86028	6.81328	6.76229
SPHK1	NM_001142601	2.01613	5.63584	-1.2169	6.02102	-1.00201	6.16284	5.1527	6.16429	5.88108	6.16139
MFSD11	NM_001242532	1.02744	4.85346	2.00289	5.35066	1.77216	5.26964	4.83397	4.87303	5.87511	5.69854
		1.38535	3.04223	-2.137	2.68329	-1.60261	2.92651	2.81618	3.28643	2.19084	2.60601
BIRC5	NM_001012270	1.20403	5.63577	-2.10124	5.20821	-1.37572	5.53643	5.50343	5.7713	4.70006	5.31111
LOC105371918	XR_918644	1.24652	2.74387	-1.34255	2.68656	-2.02465	2.344	2.58952	2.90743	2.48246	1.88976
RNF213	NM_001256071	4.09266	8.62905	-2.5824	8.99489	-1.54468	9.38635	7.6722	9.70524	8.33653	9.07793
MIR3065	NR_036151	1.00342	5.54077	-2.02599	5.00808	-1.61844	5.18431	5.53831	5.54323	4.5246	4.84863
LRRC45	NM_144999	2.00133	3.86964	-1.50106	4.0989	-1.6262	4.03639	3.40139	4.40235	3.81637	3.70085
HEXDC	NM_173620	1.54837	5.14143	-2.00157	4.94061	-1.09887	5.39803	4.83572	5.46647	4.46534	5.33045
		-2.21261	1.79497	2.23092	1.79931	1.1562	1.41212	2.45705	1.3113	2.46894	1.52069
FAM101B	NM_182705	-2.39459	7.47121	-1.3093	6.6706	-1.54464	6.54669	8.12761	6.86783	6.47903	6.24056
ANKFY1	NM_001257999	2.37469	7.84172	-1.87386	8.02459	-1.3574	8.26701	7.24263	8.49037	7.58436	8.04952
CXCL16	NM_001100812	6.27532	5.1148	-2.2769	5.98555	-1.25532	6.44232	3.95875	6.60844	5.42137	6.28038
NLRP1	ENST00000544378	-2.11632	5.81023	1.03915	5.32219	-1.0912	5.23123	6.37612	5.29456	5.34997	5.16865
		1.58465	6.80074	2.01217	7.62864	1.28392	7.31898	6.47676	7.14092	8.14967	7.50148
TEKT1	NM_053285	2.00714	2.33264	-1.67492	2.48904	-1.67474	2.48913	1.8836	2.88874	2.14465	2.1448
CTC1	NM_025099	-1.40165	5.13057	2.26432	5.45053	1.56089	5.20406	5.37991	4.89278	6.07186	5.53515
KRBA2	NM_001304947	-2.33107	3.17088	2.02446	3.08573	1.81246	3.01725	3.83961	2.61862	3.63616	3.47657
MIR548H3	NR_031679	-1.55158	2.61927	1.59357	2.63629	2.45825	2.89859	2.95524	2.3215	2.99376	3.61913
TRIM16	NM_006470	-1.77222	3.72545	2.09175	3.83101	1.31172	3.52577	4.16103	3.33547	4.40018	3.72693
CENPV	NM_181716	-2.51037	3.98843	1.20915	3.5137	1.58926	3.69848	4.70727	3.37937	3.65336	4.04773
USP32P2	AK124785	-2.15985	1.47978	1.56182	1.30778	1.68211	1.34908	2.13606	1.02513	1.66836	1.7754
MFAP4	NM_001198695	-1.66273	8.86556	-3.24372	7.61035	-2.05784	7.96882	9.23992	8.50637	6.80872	7.46524
RPS2P46	OTTHUMT00000132551	1.0986	7.89768	-2.26418	7.35272	-2.48167	7.28069	7.83014	7.96581	6.78682	6.6545
LGALS9B	NM_001042685	3.98304	6.46062	-1.97128	7.02742	1.00351	7.53655	5.54015	7.53402	6.55489	7.53908
C17orf51	NM_001113434	-2.08821	3.94675	1.85669	3.87191	1.59831	3.77434	4.51346	3.45119	4.34392	4.12774
		1.06631	1.38239	2.39013	1.95969	1.37402	1.64277	1.33685	1.42948	2.68657	1.88788
EVI2B	NM_006495	1.02171	2.83507	6.62348	3.98763	3.44702	3.63528	2.81962	2.8506	5.57819	4.63595
EVI2A	NM_001003927	-1.8359	2.52704	3.2473	2.85228	2.25773	2.64961	3.003	2.12651	3.82575	3.30138
MYO1D	NM_001303279	-1.17681	7.47613	-2.42131	6.69138	-1.94986	6.86104	7.59449	7.35961	6.08382	6.39624
		1.16126	2.5961	-1.54016	2.37429	-2.23047	2.04729	2.49049	2.70618	2.0831	1.54883
		-1.35319	1.29637	2.11641	1.54533	1.31649	1.27949	1.53279	1.09642	2.17804	1.49312
SLFN11	NM_001104587	1.51361	6.09622	-2.71965	5.6348	-1.57454	6.06624	5.80455	6.40254	4.95912	5.74761
SLFN12	NM_001289009	2.09274	6.46765	-2.10345	6.46365	-1.29461	6.83345	5.95686	7.02225	5.94949	6.64973
SLFN12L	NM_001195790	2.36362	2.63075	-2.20979	2.69138	-1.35099	3.09884	2.08244	3.32344	2.17953	2.88942
CCL5	NM_001278736	17.6772	5.91763	-1.95664	7.84265	1.04586	8.37405	4.19795	8.34177	7.37339	8.40646
CCL3	NM_002983	2.9974	2.87183	-1.87018	3.28841	-1.72179	3.35609	2.18715	3.77086	2.86768	2.98695
		-1.02454	3.14479	-2.00661	2.57645	-1.71673	2.70962	3.16232	3.12735	2.12259	2.34769
NR1D1	NM_021724	1.37277	6.60942	2.73993	7.53399	1.51734	7.13635	6.38483	6.84192	8.29606	7.44346
		-1.63232	3.72608	2.03308	3.86746	1.38468	3.61651	4.09627	3.38935	4.41302	3.8589
GJD3	NM_152219	2.75162	5.94079	-1.39749	6.46971	1.03028	6.73711	5.25535	6.71563	6.23279	6.75866
KRTAP2-3	NM_001165252	1.29869	5.87766	2.07711	6.57539	1.43442	6.32409	5.69215	6.06921	7.12379	6.58968
KRTAP4-12	NM_031854	2.95857	2.42846	-1.03994	3.30548	-1.30518	3.13585	1.76895	3.33385	3.27735	2.9496
KRTAP16-1	NM_001146182	1.26015	3.36566	-2.00105	2.99469	-1.77809	3.09369	3.203	3.53659	2.53583	2.70626
KRT34	NM_021013	2.76928	6.70483	-1.9168	6.99464	-1.864	7.01616	6.01021	7.47972	6.54102	6.58132
KRT37	NM_003770	2.65025	3.16054	-1.23972	3.78268	1.03903	3.96838	2.53473	3.94086	3.63085	3.99609
KLHL11	NM_018143	-2.10331	3.84346	1.675	3.69778	1.25454	3.50413	4.41703	3.34437	4.08853	3.67153
DHX58	NM_024119	4.91183	5.92474	-2.20737	6.58721	-1.31987	6.98002	4.88683	7.18309	6.04076	6.78269
EZH1	NM_001991	-1.66427	6.89217	2.28897	7.1068	1.41581	6.78069	7.2694	6.53451	7.72921	7.03614
RUNDC3A-AS1	NR_110802	2.30307	1.95611	-1.25915	2.47656	-1.28239	2.46242	1.4448	2.64836	2.31591	2.28953
		-2.11308	2.75192	1.41942	2.5046	-1.35221	2.0354	3.34401	2.26466	2.76996	1.82934
		-2.27739	2.73742	1.86834	2.61973	1.38118	2.42918	3.39475	2.20737	3.10913	2.67327
		-1.56182	1.63161	2.55099	1.90043	1.27763	1.5078	1.98462	1.34139	2.69245	1.69486
COL1A1	NM_000088	-1.22434	10.6619	-2.62262	9.79671	-2.05998	9.98195	10.8089	10.5169	9.12586	9.47424
MMD	NM_012329	-1.42995	5.1413	2.76644	5.5757	1.65343	5.23998	5.40575	4.88979	6.35782	5.61525
TRIM25	NM_005082	3.36741	8.55951	-2.15883	8.90761	-1.91915	8.99751	7.72838	9.48002	8.36977	8.53955
BZRAP1	NM_001261835	2.00234	3.42692	-1.1285	3.87598	-1.49099	3.66473	2.96248	3.96417	3.78976	3.3879
		-2.61196	3.50516	1.31743	3.0728	1.39154	3.10958	4.26549	2.88036	3.27809	3.35704
NACA2	NM_199290	-1.3048	3.96535	2.05078	4.26481	1.498	4.05915	4.16191	3.77808	4.81425	4.36112
BRIP1	NM_032043	4.24443	7.1781	-4.0371	7.21973	-1.51532	7.9908	6.21066	8.29623	6.28291	7.69661
INTS2	NM_020748	-1.64446	5.84165	2.05637	5.99137	1.50352	5.78054	6.21146	5.49385	6.53395	6.08219
MARCH10	NM_001100875	1.49232	3.26718	-1.26537	3.39468	-2.12338	2.97636	2.99114	3.5687	3.22914	2.48234
ERN1	NM_001433	1.1755	4.57802	2.35174	5.27708	1.55782	5.00571	4.46287	4.69615	5.92988	5.33568
CEP112	NM_001037325	-2.16681	4.34295	1.59127	4.1424	1.43189	4.07157	4.93641	3.82084	4.49102	4.33876
		-1.61624	1.9913	2.25402	2.1838	1.62238	1.9936	2.36751	1.67487	2.84737	2.37298
SLC16A6	NM_001174166	1.07698	4.7526	16.4601	6.52102	6.61876	6.01718	4.69941	4.8064	8.8473	7.53296
FAM20A	NM_001243746	1.89647	5.65113	-3.4183	5.1695	-1.8132	5.68617	5.2083	6.13162	4.35834	5.27308
ABCA5	NM_018672	-2.02511	5.58007	1.36751	5.31522	1.05111	5.13007	6.11224	5.09424	5.54579	5.16615
LOC105371879	XR_918583	1.37075	2.64241	-1.09482	2.81356	-2.05751	2.3011	2.4247	2.87967	2.74897	1.83877
KCNJ2-AS1	NR_036534	-1.30914	2.96252	2.83223	3.44464	2.30282	3.32223	3.1632	2.77458	4.27652	3.97798
BTBD17	NM_001080466	2.21519	3.07167	-1.99716	3.16038	-1.70675	3.29035	2.55107	3.6985	2.70055	2.92725
RHBDF2	NM_001005498	2.74278	5.80452	-2.40424	5.91123	-1.61049	6.22456	5.12215	6.57779	5.31221	5.89029
ST6GALNAC2	NM_006456	-1.05957	3.54899	2.64926	4.15122	1.42581	3.75468	3.59098	3.5075	4.91309	4.01928
TK1	NM_003258	-1.03203	7.05384	-2.64	6.29201	-1.77519	6.60418	7.07662	7.03113	5.63059	6.20316
LGALS3BP	NM_005567	2.53121	7.94113	1.04338	8.66983	1.39242	8.87483	7.29942	8.63925	8.70051	9.11684
SECTM1	NM_003004	8.63616	8.43919	-3.07605	9.29066	-1.59942	9.79186	7.0261	10.1365	8.51541	9.45894
MIR4525	NR_039751	3.36482	6.49946	-1.82482	6.98605	-1.27355	7.25686	5.68286	7.43339	6.56564	7.08453
DLGAP1-AS1	NR_024101	-1.71796	5.01818	2.81938	5.33858	2.65888	5.30168	5.42369	4.64299	6.13837	6.05381
DLGAP1-AS2	NR_119377	-1.31137	4.07526	2.4352	4.48067	1.92387	4.33077	4.27548	3.88441	5.16845	4.82842
ARHGAP28	NM_001010000	-1.03071	4.04461	-2.72731	3.21875	-2.11382	3.44082	4.06649	4.02285	2.57537	2.943
		1.17681	2.36104	1.35397	2.69113	2.06695	2.95916	2.24652	2.4814	2.91859	3.5289
APCDD1	NM_153000	-1.86004	7.53061	-2.20913	6.4994	-1.33163	6.88655	7.99157	7.09624	5.95276	6.68305
SLC35G4	NM_001282300	2.65951	3.50679	-1.22517	4.13357	-2.16799	3.68241	2.87149	4.28265	3.98967	3.16629
CABLES1	NM_001100619	-1.13655	4.70432	2.94645	5.33575	1.53295	4.9114	4.79756	4.6129	6.17188	5.22921
		5.07226	4.85041	-2.36364	5.50579	-1.35331	5.9389	3.81852	6.16115	4.92014	5.72466
DTNA	NM_001128175	-1.49212	4.1392	4.64201	4.84295	2.67606	4.51513	4.43793	3.86057	6.07532	5.28068
RAB27B	NM_004163	1.96323	4.88503	4.26026	6.35588	5.11243	6.46658	4.42259	5.39582	7.48676	7.74983
LOC102724698	XR_430103	2.19185	2.69622	-1.44818	3.04226	-2.26827	2.6656	2.18893	3.32108	2.78684	2.13949
SEC11C	NM_001307941	1.17414	4.71617	2.16298	5.36109	1.79678	5.23907	4.60179	4.83339	5.94641	5.6788
PMAIP1	NM_021127	6.54376	6.25446	1.95328	8.22341	2.07204	8.26346	5.04451	7.75463	8.72053	8.80568
		1.39231	4.44314	-2.79618	3.87623	-1.21447	4.54596	4.21081	4.68829	3.20483	4.40796
LOC105372157	XR_919097	-1.06206	1.78261	2.13816	2.22124	-1.08062	1.68284	1.82657	1.7397	2.83607	1.62784
ZCCHC2	NM_017742	2.95654	6.0872	-1.06117	6.87621	1.32513	7.11934	5.35526	6.91917	6.83352	7.3253
SERPINB2	NM_001143818	3.67869	6.35437	6.00469	8.55898	3.48491	8.2144	5.48387	7.36306	9.94915	9.16418
SERPINB10	NM_005024	-1.06071	1.92298	2.46458	2.44655	-1.00664	1.87615	1.96596	1.88093	3.18227	1.87138
TIMM21	NM_014177	-2.07431	4.26541	1.34811	3.98108	1.07786	3.82514	4.82407	3.77144	4.20238	3.87961
TSHZ1	NM_001308210	-2.12884	5.97073	1.22981	5.59775	1.1636	5.55874	6.54059	5.45052	5.74896	5.66911
		-2.01739	3.34012	1.15044	2.97139	1.52601	3.16224	3.88451	2.87202	3.0742	3.48178
COLEC12	NM_130386	-1.5484	7.54629	-2.63454	6.50127	-1.68232	6.852	7.86827	7.23749	5.83994	6.48704
ENOSF1	NM_001126123	-1.48928	5.48452	2.40819	5.80418	1.47144	5.47626	5.77935	5.20473	6.47268	5.76196
		2.64664	1.50824	-1.27085	2.186	-2.5238	1.56108	0.96156	2.36572	2.01993	1.03012
		2.10842	2.93656	-1.97301	2.99346	-1.56088	3.1862	2.44737	3.52353	2.54313	2.88117
PIEZO2	NM_022068	-2.4307	5.1738	-1.9161	4.07665	-2.00525	4.03968	5.854	4.57263	3.63446	3.56885
SPIRE1	NM_001128626	-1.50846	5.50488	2.15508	5.74355	1.73565	5.59995	5.8094	5.21632	6.32406	6.0118
POTEC	NM_001137671	-1.05227	3.81487	-2.12912	3.18687	-1.39895	3.52781	3.8518	3.77829	2.68803	3.29394
NPC1	NM_000271	1.37316	7.34103	2.98326	8.32453	2.23696	8.1334	7.11584	7.57334	9.15023	8.73488
		1.24212	1.97685	4.14413	2.99421	2.10618	2.62226	1.82663	2.13943	4.1905	3.21406
ANKRD29	NM_001308238	-1.18832	5.44682	2.37515	5.91497	1.99892	5.80192	5.5727	5.32378	6.5718	6.323
ZNF521	NM_001308225	-2.29749	5.16111	1.90087	5.03791	1.37502	4.82009	5.7959	4.59584	5.5225	5.05529
		-1.9527	2.37094	1.68627	2.28286	4.22672	2.78911	2.90232	1.93685	2.69069	4.01639
ALPK2	NM_052947	-1.48626	7.37622	-3.14731	6.21405	-2.11666	6.53266	7.6676	7.09591	5.44179	6.01412
LOC105372158	XR_919099	2.45462	2.73592	-2.30237	2.79371	-1.21531	3.31565	2.1638	3.4593	2.25618	3.17797
SERPINB4	NM_002974	1.25499	1.37661	23.7259	3.07974	3.85855	2.3287	1.22249	1.55017	6.11856	3.49823
DSEL	NM_032160	-1.98784	7.98865	2.19109	8.05438	1.47605	7.78421	8.49961	7.50841	8.64006	8.07015
NETO1	NM_001201465	-1.18623	2.14578	2.03996	2.48779	1.84794	2.42902	2.27251	2.02612	3.05466	2.91204
		-1.09628	3.44214	2.52724	3.98958	1	3.37647	3.50908	3.37647	4.71403	3.37647
MPND	NM_001159846	2.25558	3.50104	-1.84526	3.66819	-1.24457	3.97566	2.96312	4.13662	3.2528	3.82097
C19orf66	NM_001308277	3.02937	7.09647	-1.72867	7.53571	-1.14487	7.84268	6.34186	7.94088	7.15122	7.7457
ICAM1	NM_000201	2.55645	8.5031	-1.7699	8.7856	-1.63732	8.84426	7.85294	9.20708	8.38341	8.49574
ZNF69	NM_021915	-1.68369	3.16098	2.28913	3.35201	1.57396	3.11751	3.55906	2.80743	4.00223	3.46183
ZNF763	NM_001012753	1.03716	2.15914	2.77604	2.82779	1.31358	2.37423	2.13298	2.18562	3.65865	2.57912
MIR181D	NR_030179	2.01609	4.84632	-1.65328	5.00263	-1.46545	5.0953	4.36686	5.37842	4.65309	4.82708
OR10H3	NM_013938	2.21817	1.83513	-2.20393	1.84144	-1.51072	2.17985	1.34832	2.49769	1.35761	1.90245
IFI30	NM_006332	5.93176	7.77918	1.11502	9.2469	1.34207	9.37853	6.60024	9.1687	9.32577	9.59316
GDF15	NM_004864	1.16252	6.58661	7.85271	8.04656	6.819	7.96139	6.47888	6.69614	9.66933	9.4657
MIR3189	NR_036156	-1.42616	3.42726	2.84842	3.86271	3.24143	3.93874	3.69288	3.18074	4.6909	4.87737
LOC101928926	XR_919435	2.76932	2.37412	-1.72768	2.79791	-2.10465	2.62896	1.75046	3.21999	2.43115	2.14641
ZNF714	NM_182515	-2.06381	1.81294	3.05891	2.01524	1.64952	1.68695	2.40943	1.36412	2.97714	2.08617
DPY19L3	NM_001172774	-2.08869	5.18632	1.35734	4.89759	1.41722	4.92727	5.74476	4.68216	5.12294	5.18522
HAMP	NM_021175	2.21375	4.35945	-1.4738	4.6821	1.00016	4.97034	3.82373	4.97022	4.41068	4.97045
		2.3167	3.64758	-2.47399	3.59124	-1.52259	3.98884	3.09155	4.30362	2.99678	3.69709
		1.07035	3.14429	3.11243	3.92827	1.59702	3.51523	3.09563	3.19372	4.83176	3.8691
ZNF283	NM_001297752	-1.55157	3.47153	2.00793	3.63736	1.60061	3.49196	3.80283	3.1691	4.17481	3.84772
ZNF223	NM_013361	-1.26202	3.35509	2.06174	3.67649	1.71729	3.56018	3.52716	3.19142	4.23528	3.97155
ZNF224	NM_013398	2.29436	5.3479	-1.38119	5.74271	-1.38119	5.74271	4.7823	5.98039	5.51448	5.51448
LOC105372415	XR_919659	-1.4768	3.0246	2.05509	3.23454	1.1717	2.86843	3.31888	2.75641	3.79561	2.98501
PVRL2	NM_001042724	2.228	6.63933	-1.47523	6.95619	-1.1094	7.16703	6.08656	7.24231	6.68137	7.09253
APOC1	NM_001645	1.65741	3.30232	-2.14448	3.08787	-1.33155	3.47415	2.95791	3.68684	2.58621	3.27373
		-1.86185	2.45266	3.76813	2.84526	2.19655	2.55015	2.94168	2.04494	3.95879	3.18018
NPAS1	NM_002517	2.00923	3.27005	-1.19328	3.68221	-1.37095	3.57706	2.80524	3.81188	3.55695	3.3567
MIR3190	NR_036158	-2.36771	4.21088	1.11853	3.71471	-1.00069	3.63429	4.87828	3.63479	3.79639	3.63379
		2.01295	4.02179	-1.95801	4.04434	-1.30506	4.36169	3.54867	4.55798	3.58859	4.17386
		-1.99363	2.93784	2.25608	3.01227	1.15691	2.585	3.4774	2.482	3.65582	2.69227
ATF5	NM_001193646	2.14159	5.64675	-1.29217	6.03502	-1.18587	6.09854	5.12407	6.22275	5.85295	5.9768
SIGLEC16	NR_002825	2.70088	2.96076	-2.37776	3.07536	-1.46807	3.47501	2.32956	3.76299	2.51339	3.20907
MIR520F	NR_030186	2.1833	1.52613	-1.77281	1.72833	-1.61038	1.81404	1.0635	2.19001	1.36397	1.50261
MIR520A	NR_030189	-1.52097	1.413	1.22177	1.27887	2.18099	1.60955	1.74751	1.14252	1.43149	2.2675
ZNF551	NM_001270938	1.02812	3.45163	2.17742	3.99375	1.52427	3.76349	3.43168	3.47169	4.59431	4.07981
ZNF587	NM_001204817	-1.89633	3.38189	2.80407	3.61978	1.67912	3.30441	3.87485	2.95164	4.43916	3.69935
LINC01002	NR_028324	1.14704	4.15182	2.0106	4.729	-1.01996	4.23767	4.05404	4.25195	5.25958	4.22344
LOC102723811	XR_430169	2.06964	4.36804	-1.44715	4.64989	-1.22895	4.7731	3.87475	4.92413	4.39092	4.6267
MFSD12	NM_001287529	3.10773	6.24584	-1.60901	6.76532	-1.04194	7.0874	5.48124	7.1171	6.43093	7.05783
PRR22	NM_001134316	1.22141	4.32789	-2.10868	3.89944	-1.58423	4.12936	4.18602	4.47457	3.39823	3.81079
INSR	NM_000208	-2.84556	3.83365	2.77986	3.81977	2.08454	3.64436	4.66152	3.15281	4.62782	4.21254
AP1M2	NM_001300887	2.37963	2.96075	-1.631	3.27963	-1.64411	3.27319	2.4007	3.65144	2.94568	2.93413
ZNF878	NM_001080404	1.26658	3.4649	-1.48771	3.34075	-2.29977	2.97884	3.29862	3.63956	3.06647	2.43807
CACNA1A	NM_000068	1.01006	4.43567	2.13606	4.96025	1.56076	4.75319	4.42846	4.4429	5.53785	5.08515
BST2	NM_004335	11.8817	5.80542	-1.35923	7.63448	1.12093	7.941	4.28841	7.85908	7.41629	8.02378
		2.36552	2.49265	-1.58397	2.83884	-1.36265	2.95832	1.94778	3.18994	2.52639	2.74352
ZNF737	NM_001159293	-1.60934	3.05964	1.50719	3.01705	2.22062	3.26069	3.42207	2.7356	3.32746	3.88656
ZNF681	NM_138286	-2.15733	3.01419	2.5827	3.12043	1.54855	2.80797	3.61942	2.51017	3.87905	3.14109
HAVCR1P1	NR_003603	2.74162	3.13139	-1.61865	3.57809	-1.71985	3.52956	2.48728	3.94231	3.24752	3.16003
		-2.30848	2.04235	1.71507	1.87536	1.07341	1.57644	2.73311	1.52617	2.30444	1.62837
DMKN	NM_001035516	-1.07624	4.1097	1.54139	4.35799	2.14003	4.57304	4.16304	4.05704	4.68127	5.15467
HSPB6	NM_144617	-1.12568	7.56904	-3.58427	6.49836	-4.07644	6.39057	7.65492	7.48412	5.64244	5.45681
ZFP14	NM_001297619	-1.80017	2.52185	2.46183	2.70612	1.71554	2.49229	2.98132	2.13319	3.43292	2.91185
ZNF781	NM_152605	-2.36605	2.81146	1.51408	2.53969	1.78329	2.64257	3.50052	2.25804	2.85648	3.09258
MAP4K1	NM_001042600	1.57142	2.89463	-2.22646	2.59822	-1.56806	2.89636	2.5869	3.23897	2.08422	2.58999
DEDD2	NM_001270614	-1.0388	4.92048	2.02414	5.37775	1.92022	5.34305	4.94802	4.8931	5.91041	5.83437
CEACAM1	NM_001024912	4.32368	4.7405	-1.77551	5.48312	1.51648	6.20595	3.80059	5.91285	5.08462	6.51358
PSG8	NM_001130167	-1.19233	2.14861	3.48512	2.78402	1.21174	2.15956	2.27925	2.02546	3.82667	2.30254
PSG1	NM_001184825	-2.33992	2.2082	2.99993	2.34048	3.17666	2.36991	2.905	1.67854	3.26347	3.34605
PSG6	NM_001031850	1.17603	4.81148	2.28988	5.49509	1.95865	5.39303	4.69594	4.92986	6.12513	5.89972
PSG7	NM_001206650	-2.26979	1.46487	1.99785	1.40138	1.49002	1.24324	2.17098	0.98842	1.98687	1.56375
PSG2	NM_031246	-1.69706	3.69461	10.1077	4.71485	6.22287	4.46066	4.09578	3.33274	6.67012	5.97032
PSG5	NM_001130014	-1.04003	7.13591	2.30057	7.68519	1.905	7.55827	7.16428	7.10766	8.30965	8.03745
LYPD3	NM_014400	1.69136	4.21503	3.98702	5.51934	3.81407	5.49255	3.85295	4.61113	6.60644	6.54246
ZNF404	ENST00000588094	-1.83389	2.29161	2.19549	2.39659	1.37928	2.11481	2.77045	1.89554	3.03008	2.35945
LOC100379224	NR_033341	-1.812	4.40889	3.46177	4.81403	1.87549	4.43138	4.85848	4.0009	5.79241	4.90817
NANOS2	NM_001029861	2.44774	2.81057	-1.71374	3.11682	-1.69577	3.12542	2.23807	3.52952	2.75237	2.76758
PRKD2	NM_001079880	2.37942	6.45221	-1.79754	6.67133	1.01734	7.12013	5.85713	7.10774	6.26172	7.13254
NAPA	NM_003827	2.14212	8.07983	-1.17135	8.53317	1.0516	8.68423	7.54898	8.64802	8.41985	8.7206
PLA2G4C	NM_001159322	2.6991	4.59926	-1.14437	5.27276	1.23201	5.51939	3.93846	5.37094	5.17638	5.67195
DBP	NM_001352	-2.06828	4.60836	2.37393	4.69627	1.77275	4.50798	5.16229	4.11386	5.36114	4.93985
		-1.31605	1.39934	2.30961	1.71587	1.53411	1.4923	1.6114	1.21519	2.42284	1.83259
PLEKHA4	NM_001161354	4.64787	6.40831	-2.46268	6.93119	-1.18936	7.48559	5.39516	7.61173	6.3115	7.36154
CGB1	NM_033377	-1.08549	3.14844	-2.84017	2.21219	-1.77924	2.64169	3.20817	3.08982	1.58384	2.25856
PTH2	NM_178449	1.16478	3.83926	-2.13527	3.35938	-1.25219	3.78517	3.73081	3.95087	2.85645	3.62642
VSIG10L	NM_001163922	2.07781	4.58836	-1.75572	4.72267	-1.22412	4.99812	4.09106	5.14612	4.33406	4.85438
IL11	NM_000641	2.38788	5.0029	1.9462	6.13155	1.46549	5.93931	4.41428	5.67001	6.63067	6.22139
		-2.00675	2.50438	1.94538	2.48595	2.13367	2.54037	3.05671	2.05185	3.0119	3.14519
ZNF814	NM_001144989	-1.23885	3.7832	2.37823	4.21067	1.87728	4.06083	3.94085	3.63185	4.88174	4.54049
KIR3DL2	ENST00000612483	-1.01874	3.3196	-1.43161	3.03641	-2.34632	2.61978	3.33302	3.30624	2.7886	2.07584
LOC105373357	XR_921668	1.74498	3.62173	-2.05894	3.48587	-1.75931	3.61513	3.24232	4.04553	3.00363	3.23052
		-1.03913	1.98758	2.13957	2.44802	2.62411	2.56321	2.01546	1.96009	3.05741	3.35192
RSAD2	NM_080657	47.2126	6.26928	-1.17686	9.52059	1.31835	9.83612	4.07768	9.63878	9.40384	10.0375
LOC105373416	XR_921814	-1.00485	3.46761	-2.17632	2.84847	-1.43866	3.19099	3.4711	3.46412	2.34223	2.93939
C2orf48	NM_182626	2.21659	3.61074	-1.15793	4.12315	-1.22083	4.08381	3.08194	4.23028	4.01873	3.94242
ATP6V1C2	NM_001039362	2.05991	3.23327	-1.63389	3.42389	-1.19125	3.6679	2.75373	3.79631	3.088	3.54383
		-2.67126	1.68797	-1.00304	1.11978	1.25209	1.27386	2.53949	1.12197	1.11759	1.44631
FKBP1B	NM_004116	2.25304	4.04343	-2.03795	4.1262	-1.21491	4.529	3.49973	4.6716	3.64448	4.39075
MAPRE3	NM_001303050	-2.03743	4.00404	1.78773	3.92017	1.67034	3.87588	4.55019	3.52344	4.36157	4.26358
MIR4263	NR_036230	1.01432	1.67962	2.13932	2.17023	1.11362	1.76583	1.6694	1.68991	2.78706	1.84516
		2.18765	1.89172	-1.40463	2.28066	-1.57855	2.18491	1.40951	2.53889	2.0487	1.88029
RASGRP3	NM_001139488	2.52242	3.16489	-1.93241	3.39359	-1.51348	3.59054	2.56709	3.9019	2.9515	3.30403
		2.66204	2.14983	-1.89515	2.46521	-2.73074	2.12429	1.5566	2.96913	2.04682	1.51984
PLEKHH2	NM_172069	2.57546	4.33952	-2.70328	4.29846	-1.96482	4.56212	3.71043	5.07526	3.64055	4.10086
		-1.0355	2.57128	-2.49258	1.7687	-1.7031	2.12777	2.59657	2.54624	1.2286	1.77808
C2orf74	NM_001143959	-1.62829	3.87642	2.22566	4.07713	1.38369	3.76764	4.24402	3.54066	4.69489	4.00918
		2.543	3.45066	-2.13409	3.6009	-2.26919	3.54901	2.84246	4.18899	3.09537	3.00681
		2.08698	1.95471	1.00926	2.56282	-1.1289	2.46717	1.49476	2.55618	2.56948	2.38126
SLC1A4	NM_001193493	-1.27212	6.01112	-2.27548	5.2133	-1.60052	5.49027	6.18724	5.84001	4.65384	5.16147
MIR3126	NR_036073	-2.14526	2.30159	1.47377	2.07695	2.00594	2.26305	2.9171	1.81595	2.37546	2.82023
		-1.4893	1.35118	2.06351	1.52984	1.34919	1.29218	1.6687	1.09407	2.13917	1.52616
GMCL1	NM_178439	-2.24485	2.42177	1.96235	2.3441	1.79871	2.29241	3.07434	1.90772	2.8803	2.75468
		-2.07274	1.48866	1.0345	1.0772	1.12741	1.13623	2.10455	1.05301	1.10194	1.22602
HK2	NM_000189	2.76491	5.83416	1.63651	6.95997	1.97454	7.08751	5.14649	6.61372	7.32434	7.59524
LINC01291	NR_125792	1.18218	3.59532	2.60353	4.35393	1.82311	4.12861	3.47662	3.71807	5.09854	4.58447
		2.75821	2.4045	-2.05657	2.67506	1.23068	3.39171	1.78155	3.24528	2.20504	3.54474
VAMP5	NM_006634	1.9851	6.29563	-2.46579	6.1241	-1.17283	6.69365	5.82042	6.80963	5.50758	6.57964
IGKV1D-27	OTTHUMT00000323279	-1.90677	5.19515	-2.10723	4.17827	-2.43169	4.05912	5.68153	4.7504	3.67505	3.46844
ANKRD36	NM_001164315	-2.68343	4.86542	2.44993	4.80833	1.48803	4.48275	5.62929	4.20521	5.49795	4.77861
		2.7512	2.32535	-1.67626	2.7697	-1.34275	2.94703	1.70722	3.16728	2.42203	2.74209
NPAS2	NM_002518	1.1059	7.16698	-1.41032	6.98755	-2.00519	6.71937	7.09474	7.23996	6.74394	6.23622
RANBP2	NM_006267	-1.42416	5.92015	2.19018	6.21042	1.70779	6.04434	6.1807	5.67059	6.80164	6.44272
LOC105373547	XR_923177	2.10827	1.53381	-1.42673	1.88981	1.01655	2.17528	1.08741	2.16347	1.65076	2.18715
		1.38712	4.12427	-2.20843	3.75228	-1.4936	4.06738	3.89497	4.36706	3.22404	3.78827
SLC20A1	NM_005415	-1.16699	6.76698	2.24893	7.21748	1.63705	7.00303	6.87929	6.6565	7.82574	7.3676
TMEM37	NM_183240	1.23436	2.78759	-1.14832	2.84208	-2.02497	2.38086	2.63984	2.9436	2.74407	1.9257
PTPN4	NM_002830	-1.81773	4.17215	2.4869	4.37134	1.27001	3.93193	4.62543	3.76329	5.07764	4.10813
		-2.10776	3.59154	1.67281	3.44494	1.48903	3.36871	4.16945	3.09374	3.83601	3.66811
		-1.13988	1.93846	-1.11497	1.76608	2.37996	2.39135	2.0352	1.84632	1.68932	3.09726
		-1.12976	0.778833	1.37579	0.896855	2.95017	1.25303	0.8718	0.69578	1.15604	2.25658
		2.87799	2.90283	-1.6243	3.39595	-2.97527	2.87157	2.23878	3.76384	3.06402	2.19082
SPOPL	NM_001001664	-1.81613	4.22776	2.30883	4.38138	1.40945	4.0592	4.68005	3.81918	5.02634	4.31431
KYNU	NM_001032998	1.50194	3.31838	4.2928	4.55606	2.95406	4.33626	3.03791	3.62474	5.72666	5.18744
		-1.65913	1.4913	3.91177	1.91622	-1.1433	1.06919	1.90058	1.17015	3.13797	0.97695
		1.45994	2.67262	2.04588	3.43727	1.79099	3.35362	2.41357	2.95948	3.9922	3.80024
LOC101929282	NR_110244	1.21704	1.79887	2.1825	2.44514	1.38686	2.16925	1.66275	1.94613	3.07211	2.41795
TNFAIP6	NM_007115	4.28472	8.76746	-1.35021	9.66064	1.01895	9.89319	7.78046	9.87966	9.44648	9.90674
GPD2	NM_000408	2.54413	7.30314	-1.18298	7.88557	1.0054	8.0116	6.66055	8.00772	7.76529	8.01549
LOC101929633	NR_110574	1.75319	2.12308	-1.7012	2.14917	-2.35577	1.8476	1.75637	2.56635	1.7998	1.33015
		2.3176	4.9876	-2.44845	4.94267	-1.7596	5.20707	4.418	5.63063	4.33876	4.81538
		2.84895	1.93348	-1.63155	2.45254	1.26665	2.99661	1.32052	2.83095	2.12471	3.17197
HOXD13	NM_000523	1.374	4.88182	-2.03994	4.5733	-1.27593	4.93749	4.65801	5.11639	4.08786	4.76484
		2.03518	2.56751	-1.13121	3.04052	-1.38847	2.88431	2.1056	3.13076	2.95289	2.65726
LOC101927027	NR_110204	2.73858	5.43188	-1.76663	5.78194	-1.30125	6.01404	4.75356	6.20699	5.38599	5.82709
ITGA4	NM_000885	-1.13547	7.31606	-2.70049	6.46881	-2.31014	6.59339	7.40828	7.22499	5.79177	6.01701
COL3A1	NM_000090	-1.32038	9.35684	-2.04586	8.62672	-1.24962	8.99633	9.55946	9.15851	8.1258	8.83702
MIR1245A	NR_031647	-2.02654	2.81996	1.15321	2.45678	1.04429	2.38717	3.37513	2.35611	2.56176	2.41863
		-1.0056	1.88521	2.50293	2.45536	1.02738	1.90057	1.88924	1.88118	3.2048	1.92015
		-2.74524	3.93958	1.5081	3.56196	-1.04829	3.2437	4.73483	3.2779	3.87063	3.20986
CFLAR	NM_001127183	2.66047	6.60717	-1.74251	6.93847	-1.28478	7.16757	5.93893	7.35061	6.54944	6.98909
		1	0.97003	1.01389	0.97993	2.04523	1.39366	0.97003	0.97003	0.98993	2.00229
CARF	NM_001104586	-2.15036	4.94608	2.04815	4.91455	1.34883	4.63536	5.52911	4.42453	5.45885	4.85624
NRP2	NM_003872	1.9127	5.91085	-2.08259	5.84404	-1.71298	5.99633	5.46153	6.39714	5.33876	5.62063
MAP2	NM_001039538	1.94037	6.37615	-6.33893	5.37756	-2.63719	6.13296	5.91589	6.87222	4.20798	5.47322
		-1.93534	1.63431	-1.00545	1.22208	2.66396	1.79893	2.1786	1.22601	1.21817	2.63958
PKI55	NR_037701	-2.09279	4.64947	1.20431	4.27917	1.09235	4.2104	5.2126	4.14717	4.41538	4.2746
CCL20	NM_001130046	2.69779	4.22528	-1.02806	4.98139	-1.10049	4.93183	3.56961	5.00139	4.96147	4.86324
		2.01331	2.47728	-2.33662	2.34207	-1.46049	2.74619	2.0234	3.03297	1.80855	2.48652
SP100	NM_001080391	2.86656	7.62818	-1.11996	8.34344	1.01529	8.43651	6.90625	8.42557	8.26212	8.44746
ESPNL	NM_001308370	2.14358	3.42395	-1.11342	3.93959	-1.52808	3.69937	2.91783	4.01785	3.86285	3.40613
		1.50622	3.2133	-1.98148	2.98859	-2.21646	2.89175	2.93139	3.52232	2.53574	2.37406
NRIR	NR_126359	1.36339	3.15934	2.08148	3.88381	2.63514	4.02961	2.94364	3.39084	4.44845	4.78872
CMPK2	NM_001256477	12.4385	5.56192	-1.42659	7.40927	1.1699	7.78236	4.03325	7.66999	7.15742	7.89637
ODC1	NM_001287188	-3.05909	6.40118	3.48411	6.48341	1.98048	6.11834	7.25834	5.64524	7.44603	6.63109
		2.16341	3.72209	-1.10787	4.2456	-1.20967	4.18058	3.20683	4.32014	4.17235	4.04553
		-1.14197	3.38962	2.0014	3.76257	1.5878	3.61337	3.48674	3.29521	4.29622	3.96224
WDR35	NM_001006657	-1.72481	4.83137	2.03101	4.93885	1.27917	4.62833	5.24057	4.45413	5.47633	4.80934
		2.17505	2.75767	-1.56373	3.035	-1.65673	2.9883	2.25353	3.37458	2.72959	2.64624
IFT172	NM_015662	-2.18011	4.79807	1.24285	4.42274	-1.08726	4.20791	5.39309	4.26869	4.58234	4.148
		1.11868	3.70193	-1.06353	3.73902	-2.19488	3.16626	3.62191	3.78371	3.69485	2.64957
		1.22712	3.99725	-2.4253	3.44984	-2.00318	3.61187	3.85234	4.14762	2.86946	3.14533
		2.07703	4.27726	-1.68991	4.44233	-1.27793	4.65664	3.78238	4.8369	4.07995	4.48309
EIF2AK2	NM_001135651	2.51891	9.27169	-1.40948	9.71127	-1.39244	9.72027	8.62921	9.96201	9.46685	9.4844
CYP1B1	NM_000104	-1.20281	4.27545	3.34267	4.93869	2.3123	4.71033	4.41073	4.14432	5.88532	5.35365
		-1.20109	2.26811	2.86634	2.79812	1.12379	2.22238	2.40413	2.13979	3.659	2.30816
SLC8A1	NM_001112800	1.46784	4.76981	-2.34844	4.3959	-1.94579	4.54923	4.50099	5.05468	3.82298	4.09432
PREPL	NM_001042385	-2.46067	6.56608	1.33657	6.15431	1.09913	6.01639	7.24765	5.9486	6.36714	6.08496
		1.11326	2.35911	2.99351	3.13032	1.11336	2.51404	2.28298	2.43777	4.01961	2.59269
		-1.2472	3.37059	-2.32851	2.53296	-1.36848	2.98015	3.5337	3.21501	1.9956	2.76244
LOC105374591	XR_925636	2.21402	1.92405	-1.251	2.41405	-1.54411	2.24584	1.43432	2.58099	2.25791	1.95421
		1.43	6.13913	-2.46074	5.71623	-1.76107	5.98042	5.88654	6.40256	5.10347	5.58611
PNPT1	NM_033109	6.03419	8.19361	-2.46606	8.9173	-1.26165	9.42299	6.99898	9.59214	8.28993	9.25683
WDPCP	NM_001042692	-2.39413	3.46595	1.19752	3.02018	-1.00091	2.89229	4.15245	2.89295	3.153	2.89164
FBXO48	NM_001024680	-3.18073	4.09913	3.31202	4.1229	2.53478	3.96311	5.01793	3.34857	5.07628	4.69043
CD207	NM_015717	2.13137	2.80457	-2.00998	2.85543	-1.49787	3.09796	2.31131	3.40309	2.39591	2.82018
SLC4A5	NM_021196	-1.71093	3.15075	3.16773	3.52194	2.61854	3.41152	3.56187	2.78709	4.45054	4.17585
LOXL3	NM_001289164	2.13783	7.1421	-1.35261	7.49013	1.1522	7.8127	6.61502	7.71117	7.27542	7.91556
GCFC2	NM_001201334	-1.82412	3.86911	2.24114	3.99971	1.60279	3.78476	4.32693	3.45973	4.62396	4.14032
		1.47586	2.04426	-2.11951	1.71898	-1.87388	1.83616	1.78267	2.34423	1.2605	1.4382
MIR4780	NR_039940	2.76048	4.57021	-1.71836	4.95511	-1.40273	5.11104	3.89607	5.36099	4.57996	4.87275
IGKV1-5	BC073792	1.7434	2.33852	-2.0669	2.18805	-1.91813	2.25532	1.97169	2.77359	1.72612	1.83389
IGKV3D-15	AF035031	1.38972	3.75041	-1.81404	3.53973	-2.00859	3.45579	3.52052	3.99531	3.1361	2.98913
IGK	BC062704	-1.47287	5.21012	-2.14133	4.35453	-1.63674	4.56907	5.49692	4.93829	3.83978	4.22746
LOC442028	NR_037597	-1.00629	2.89533	-2.36936	2.18155	-1.41663	2.6276	2.89985	2.89081	1.64631	2.38835
		-3.06135	4.8251	2.35368	4.6618	1.145	4.18158	5.69922	4.08505	5.31997	4.2804
		-2.50201	2.55608	1.3622	2.19041	1.1744	2.09151	3.30185	1.97876	2.4247	2.21068
TBC1D8	NM_001102426	-1.86023	3.42761	4.94065	3.9986	2.9076	3.69964	3.90447	3.00899	5.31369	4.54882
RNF149	NM_173647	2.88668	6.6526	-1.6082	7.11013	1.13805	7.55381	5.9317	7.46111	6.77566	7.64767
MIR4266	NR_036224	3.26106	2.34354	-1.56647	3.00536	-2.00924	2.79828	1.64117	3.34651	2.69899	2.33986
MIR4267	NR_036225	3.84614	2.83677	-2.36161	3.29255	-1.80305	3.51947	2.02687	3.97028	2.73051	3.11984
IL1A	NM_000575	1.23427	3.40073	2.92614	4.26063	1.40593	3.79376	3.25229	3.55595	5.10495	4.04748
		-1.38287	3.07975	2.07207	3.33921	1.34567	3.06146	3.32245	2.85478	3.90585	3.2831
IL1B	NM_000576	1.41657	3.79612	3.10605	4.80409	1.32336	4.25293	3.55322	4.05562	5.6907	4.45983
IL36B	NM_014438	1.3441	1.96786	2.31975	2.7331	1.04344	2.22317	1.76607	2.19271	3.40668	2.25406
RPL23AP7	NR_000029	-3.00228	2.98044	1.51938	2.57523	3.2225	3.01944	3.87717	2.29111	2.89459	3.97929
		-1.94507	4.33519	1.4952	4.16183	2.06816	4.37464	4.84158	3.88176	4.4621	4.93011
		2.46386	3.23223	-3.31578	2.95907	-2.64526	3.16903	2.64657	3.94749	2.21814	2.54408
		-1.30245	2.26822	1.54927	2.38054	2.10149	2.56598	2.46683	2.0856	2.71719	3.15701
		3.3144	4.57457	-3.05993	4.64358	-1.44228	5.24907	3.79114	5.51989	3.90639	4.99154
LINC01101	NR_027181	2.02466	2.32661	-1.39991	2.63663	-1.11054	2.81379	1.87276	2.89044	2.40511	2.73918
FAM168B	NM_001009993	-2.13769	7.12147	1.24177	6.74889	-1.16136	6.4857	7.69055	6.5945	6.9069	6.37869
		-1.55556	2.14365	2.155	2.33763	1.55685	2.14417	2.48593	1.8485	2.95619	2.48713
		-1.54814	1.09422	1.33088	1.00879	2.01875	1.22989	1.454	0.82346	1.23584	1.83692
		-1.52711	1.87884	2.18446	2.08697	1.18674	1.71716	2.2089	1.5981	2.72538	1.8451
LOC101929260	NR_110241	1.2915	3.33468	2.42624	4.11429	2.41473	4.11135	3.15526	3.52431	4.80303	4.79617
		1.46495	1.40657	4.5141	2.57588	1.76869	2.07976	1.15786	1.70871	3.88315	2.53139
LOC105373686	XR_923471	1.14174	1.44107	2.09461	2.00341	-1.1744	1.41916	1.34862	1.53985	2.60653	1.30793
NMI	NM_004688	4.658	6.62247	-2.44876	7.14953	-1.3294	7.61653	5.60497	7.82468	6.53263	7.41391
NR4A2	NM_006186	7.37616	3.99813	-1.22151	5.54526	1.51418	5.98326	2.8086	5.69147	5.4028	6.29001
		-1.78653	1.72749	2.06141	1.80688	1.0188	1.37227	2.19606	1.3589	2.40253	1.38577
		-2.16944	1.20937	1.81532	1.12415	1.94863	1.15879	1.89083	0.77351	1.63373	1.73597
IFIH1	NM_022168	14.3555	7.35017	-2.08578	8.97306	-1.02111	9.50393	5.67548	9.51901	8.45842	9.48887
SLC38A11	NM_001199148	-1.35264	3.09059	-2.29955	2.19914	-1.90652	2.36962	3.31615	2.88037	1.67902	1.94943
CHRNA1	NM_000079	2.09146	3.33092	-1.63819	3.53148	-1.54802	3.57636	2.84092	3.90543	3.19333	3.27501
PDE1A	NM_001003683	-2.87611	3.33583	-1.1405	2.56312	-1.03077	2.63776	4.18383	2.65971	2.47004	2.61599
TFPI	NM_001032281	-1.62293	5.49418	2.92661	5.87978	2.09753	5.66517	5.85457	5.15597	6.7052	6.22466
STAT1	NM_007315	2.30049	10.7149	-1.47125	11.0507	-1.12813	11.2454	10.1308	11.3327	10.7757	11.1588
		-2.49448	3.15497	-1.11378	2.48482	1.50829	2.84482	3.88251	2.56377	2.40831	3.15668
RFTN2	NM_144629	1.79937	4.82381	-2.65371	4.50748	-1.65769	4.88797	4.41864	5.26613	3.85812	4.53696
SATB2	NM_001172509	-1.37226	4.77338	2.33223	5.12514	1.47015	4.82053	5.00711	4.55056	5.77227	5.10652
KCTD18	NM_152387	-2.01553	5.19409	1.54832	5.01851	1.18919	4.83644	5.72422	4.71306	5.34376	4.96304
ALS2CR12	NM_001127391	-1.0558	2.75407	2.2479	3.24732	1.76429	3.09777	2.79351	2.71518	3.88376	3.53427
TRAK2	NM_015049	-1.53571	6.95682	2.01798	7.14276	1.34559	6.86502	7.27315	6.65424	7.66715	7.08248
		-2.45717	1.87462	1.00807	1.34091	1.73247	1.68555	2.63212	1.33512	1.34672	2.12795
		2.16771	4.48731	-1.23049	4.92808	1.22809	5.22607	3.9638	5.07997	4.78074	5.37638
IGFBP5	NM_000599	-1.1033	7.7865	-3.78392	6.68742	-1.69669	7.32463	7.85773	7.71591	5.79603	6.95319
PRKAG3	NM_017431	2.06491	2.96111	-1.57225	3.1869	-1.55879	3.19376	2.48391	3.52999	2.87716	2.88956
		-1.30564	5.67622	-2.26368	4.86218	-1.59053	5.14146	5.87186	5.4871	4.30843	4.81759
		-1.54913	4.32036	1.02192	4.03176	2.07346	4.51161	4.64761	4.01615	4.04743	5.06819
PAX3	NM_000438	2.33047	5.45135	-1.84575	5.6363	-1.56604	5.76308	4.8751	6.09572	5.21151	5.4486
SPHKAP	NM_001142644	-1.1032	4.23877	5.54393	5.26084	3.41892	4.9769	4.31021	4.16851	6.63942	5.94205
PID1	NM_001100818	1.17526	3.89258	2.86795	4.70989	1.62178	4.34563	3.77783	4.01081	5.53083	4.70839
		1.09213	5.10902	2.38328	5.76553	1.63541	5.51642	5.04585	5.17299	6.42594	5.88264
DNER	NM_139072	1.35301	3.22779	3.18501	4.20668	2.79494	4.1286	3.01706	3.45323	5.12453	4.93605
		1.38469	4.48164	-1.32367	4.51577	-2.16569	4.12769	4.25301	4.72257	4.31803	3.60774
SP110	NM_001185015	5.39297	7.33395	-1.35073	8.42988	1.15206	8.75105	6.21846	8.64954	8.2158	8.85376
RBCK1	NM_006462	2.28063	7.6085	-1.6257	7.86809	-1.03674	8.20035	7.03699	8.22642	7.52536	8.17437
C20orf141	NM_001256538	1.14907	4.15758	-2.11055	3.68098	-1.49744	3.95707	4.05855	4.25902	3.1814	3.67652
MIR103A2	NR_029519	2.12858	2.75299	-2.2924	2.68709	-1.22826	3.1996	2.26146	3.35135	2.15449	3.05473
SMOX	NM_001270691	1.80577	5.35149	1.71867	6.17305	2.10534	6.30896	4.94214	5.79475	6.57604	6.8688
BMP2	NM_001200	-1.27805	3.0249	3.77697	3.6892	2.4109	3.42963	3.20705	2.8531	4.77033	4.12267
PLCB1	NM_015192	-1.88208	6.15942	2.69649	6.39576	2.086	6.22795	6.63245	5.72012	7.1512	6.78086
		-1.07332	1.57327	2.05231	1.97472	2.00466	1.9616	1.62514	1.52306	2.56031	2.52642
RNU105B	NR_004386	-1.35427	3.52857	2.1203	3.82045	1.3582	3.53054	3.7541	3.31659	4.40086	3.75829
		1	1.57582	2.28958	2.0896	-1.0515	1.53917	1.57582	1.57582	2.7709	1.50337
MIR3192	NR_036160	-2.35083	3.45473	1.5677	3.20067	1.69919	3.25276	4.12591	2.89274	3.54139	3.65759
ID1	NM_002165	-1.42956	5.95664	1.82072	6.12144	2.11927	6.22267	6.22	5.70443	6.56894	6.788
		2.02949	1.81463	-1.84863	1.90144	-1.70565	1.97325	1.37453	2.39565	1.50919	1.62533
CTNNBL1	NM_001281495	3.05495	5.26953	-2.32651	5.49358	-1.39343	5.89215	4.52518	6.13633	4.91816	5.65769
SNORA60	NR_002986	-2.12934	3.96445	1.06198	3.49967	1.07244	3.50665	4.54697	3.45656	3.54332	3.55746
MIR548O2	NR_039605	-2.19532	2.51546	1.21848	2.14922	2.17593	2.51033	3.14583	2.0114	2.29648	3.13303
PLCG1	ENST00000423733	-1.56438	2.80395	1.11338	2.57598	2.08933	2.98423	3.14526	2.49967	2.65462	3.56271
PI3	NM_002638	1.29599	2.7086	3.51387	3.69914	3.18281	3.64271	2.52802	2.90207	4.71513	4.57237
LOC105372638	XR_920147	2.16141	2.81218	-1.32414	3.21369	1.1806	3.54033	2.31063	3.4226	3.01754	3.66212
RNF114	NM_018683	2.92896	8.39497	-1.57361	8.87281	-1.05638	9.16623	7.65549	9.20588	8.5518	9.12675
DOK5	NM_001294161	-1.51307	3.70996	1.04963	3.45799	-2.02369	2.87004	4.02071	3.42323	3.49311	2.40624
FAM209A	NM_001012971	2.32202	2.73755	-1.20852	3.27241	-1.65441	3.02701	2.1965	3.41188	3.13864	2.68556
MIR4532	NR_039757	2.15517	3.96043	-1.94756	4.04356	-1.44633	4.27841	3.44508	4.55288	3.59121	4.02048
MIR646	NR_030376	2.16831	4.74663	-1.89074	4.85647	-1.71418	4.93358	4.22106	5.33763	4.41868	4.56011
SLCO4A1	NM_016354	1.15812	3.26463	2.12818	3.87898	1.63616	3.71044	3.16045	3.37224	4.46186	4.08255
OGFR	NM_007346	2.14427	6.08399	-1.44514	6.38795	-1.09984	6.59007	5.55858	6.65907	6.12786	6.52178
TCEA2	XM_011529022	1.85383	4.02428	-3.00259	3.61501	-1.97145	3.97441	3.60358	4.49409	2.90788	3.51483
LINC00266-1	NR_040415	-1.99705	2.68624	2.0652	2.70629	1.52279	2.5184	3.23112	2.23325	3.27953	2.83997
TCF15	NM_004609	2.47789	2.93391	-1.27954	3.47824	-1.35978	3.43175	2.35148	3.66059	3.30497	3.21722
ADAM33	NM_001282447	-1.21525	7.80325	-2.34255	7.02306	-1.57801	7.32745	7.94514	7.66389	6.43581	7.00578
		2.6776	4.58283	-1.87413	4.87391	-1.44848	5.07374	3.9271	5.34804	4.44182	4.8135
		2.0293	4.31453	-1.34865	4.63434	1.05283	4.89211	3.83414	4.85512	4.4236	4.92939
		1.2873	2.66577	-3.21888	1.82552	-1.80987	2.38818	2.48981	2.85416	1.1676	1.99827
LINC00658	ENST00000600157	1.38561	1.99877	-2.16936	1.59415	-1.62474	1.86515	1.77731	2.24783	1.13056	1.54762
GPCPD1	NM_019593	-2.14141	5.64238	3.1508	5.88973	2.04825	5.61319	6.21833	5.11977	6.77549	6.15416
ESF1	NM_001276380	-1.48847	6.20672	3.08271	6.68942	2.1083	6.44204	6.50026	5.92643	7.55063	7.00251
FLRT3	NM_013281	-1.61885	3.60502	3.03781	3.99617	1.49332	3.55174	3.96921	3.27424	4.87727	3.85276
		-1.09686	1.68808	2.47694	2.18096	1.15018	1.72068	1.75609	1.62271	2.93127	1.82457
KIF16B	NM_001199865	-1.66891	4.35431	2.13223	4.51376	1.51615	4.29021	4.73941	4.0005	5.09286	4.60091
OVOL2	ENST00000486776	1.50215	3.95263	-2.05961	3.69931	-1.75076	3.8318	3.67	4.25703	3.21466	3.44905
RBBP9	NM_006606	-1.37938	5.96137	2.07304	6.23762	1.55127	6.0423	6.19789	5.73387	6.78562	6.36732
		2.4788	3.05883	-1.54034	3.45732	-1.23541	3.62726	2.47332	3.78296	3.15971	3.47797
		1.41644	3.6096	-2.1616	3.26642	-1.27375	3.6908	3.36719	3.86946	2.75736	3.52038
		-1.22387	2.42597	-2.40477	1.52558	-1.11309	2.20598	2.57607	2.28462	1.01872	2.13005
HMGB3P1	NR_002165	-2.20661	2.35774	1.51882	2.13526	-1.07422	1.80258	2.99679	1.85496	2.45791	1.75167
MIR499B	NR_039912	-1.36846	2.12551	2.14837	2.4003	1.37682	2.12946	2.3638	1.91125	3.01449	2.37259
		-1.74928	3.00152	2.33204	3.17775	2.31206	3.17262	3.43188	2.62512	3.84671	3.8343
		-1.23924	7.70775	-2.5418	6.84867	-1.37681	7.32028	7.86403	7.55458	6.20873	7.09325
SAMHD1	NM_015474	2.95159	9.59963	-1.898	9.93909	-1.2758	10.2349	8.85058	10.4121	9.48759	10.0607
TGM2	NM_004613	2.83776	8.00968	-3.17316	7.92067	-1.91611	8.315	7.29256	8.79731	7.13139	7.85913
KIAA1755	NM_001029864	1.46451	3.86345	-2.00373	3.61248	-1.01588	4.13707	3.59803	4.14845	3.14576	4.12572
ELMO2	NM_133171	2.08438	7.32279	-1.31717	7.67045	1.02297	7.8881	6.81212	7.87174	7.4743	7.9045
ZMYND8	NM_001281769	1.02643	5.99941	2.03927	6.51203	1.54966	6.32635	5.98062	6.01826	7.04631	6.65021
ZNFX1	NM_021035	2.95003	8.43367	-1.63263	8.88943	-1.13476	9.15841	7.68933	9.25006	8.54286	9.06767
PTGIS	NM_000961	1.35265	6.86591	-3.44053	6.1315	-1.48096	6.7981	6.65147	7.08726	5.30463	6.52073
B4GALT5	NM_004776	2.84508	8.15011	1.32061	9.13757	1.54809	9.24904	7.4307	8.93917	9.34037	9.56966
FAM65C	NM_001290268	2.81645	4.63997	-1.53611	5.12767	-1.08397	5.38817	3.95277	5.44665	4.82737	5.33032
SALL4	NM_020436	1.12587	3.99785	-2.04088	3.5324	-1.75741	3.65499	3.91324	4.08428	3.05509	3.27083
ZNF217	NM_006526	-1.17565	5.51061	2.17196	5.92828	1.72156	5.7737	5.62858	5.39512	6.51412	6.17884
LOC100291105	XR_920246	2.37568	2.12426	-1.75128	2.40023	-1.64149	2.45483	1.58989	2.83823	2.02982	2.12322
TCFL5	NM_001301726	-2.00514	5.06353	1.51411	4.87655	1.14953	4.68594	5.59019	4.58649	5.18496	4.78754
HELZ2	NM_001037335	6.60995	5.50426	-2.41456	6.3651	-1.34486	6.81558	4.30802	7.03266	5.7609	6.6052
SAMD10	NM_080621	2.12679	4.00002	-1.2725	4.40397	-1.46663	4.29611	3.49255	4.58123	4.23356	4.02873
LOC105377134	BC048201	1.54082	2.55529	1.10601	2.95789	-2.19351	2.24921	2.2624	2.8861	3.03146	1.75286
MIR155HG	NR_001458	2.07933	4.41035	-2.24465	4.34772	-1.10165	4.89958	3.91379	4.96991	3.80342	4.83024
LINC00161	NR_026552	-1.03309	1.84714	2.09097	2.29502	1.16186	1.92899	1.87077	1.82381	2.88798	2.04024
BACH1	NM_001186	-1.24214	5.26768	2.34258	5.69463	1.84083	5.5363	5.42642	5.11359	6.34169	5.99395
		3.03059	4.18039	-1.16802	4.94271	-1.37574	4.82042	3.45641	5.05601	4.83195	4.5958
		1.19992	2.54017	2.79931	3.33593	1.25208	2.83257	2.4121	2.67504	4.16011	2.99937
		2.04683	4.38548	-2.3604	4.26827	-1.59557	4.5831	3.89912	4.93251	3.69348	4.25844
SLC5A3	NM_006933	1.58301	4.27011	2.09047	5.11863	1.58408	4.93496	3.95161	4.61428	5.67811	5.27793
SMIM11B	NM_001313692	-2.08157	3.41927	1.30977	3.11968	1.23827	3.0814	3.98876	2.93109	3.3204	3.23942
		-2.66798	2.10959	1.52757	1.79713	1.75222	1.87883	2.93306	1.51731	2.12855	2.32649
LOC105369301	XR_920493	2.1893	4.20004	-1.17094	4.68792	-1.34878	4.58223	3.67267	4.80314	4.57547	4.37148
TTC3	NM_001001894	-2.16401	7.11285	1.23841	6.73024	-1.16332	6.46771	7.69147	6.57776	6.88625	6.35951
WRB	NM_001146218	-2.12282	3.65147	1.50626	3.43142	1.40785	3.3864	4.23461	3.14863	3.7396	3.64212
IGSF5	XM_011529472	1.47081	2.74036	-1.85067	2.55037	-2.08219	2.44718	2.47615	3.03276	2.14471	1.97466
		1.61573	5.05872	-3.34095	4.46247	-1.69637	5.02096	4.72445	5.41664	3.67638	4.65419
MX2	NM_002463	6.36959	6.31865	-1.97188	7.28763	-1.20944	7.65546	5.12266	7.79386	6.81429	7.51952
MX1	NM_001144925	5.59896	8.37839	-1.65401	9.34258	-1.1055	9.63999	7.22745	9.71261	8.98664	9.56791
SLC37A1	NM_018964	2.1275	3.3441	-1.07454	3.88052	1.18332	4.05233	2.84357	3.93273	3.82901	4.17557
		-2.07178	2.73001	1.59201	2.56829	1.43772	2.50291	3.30555	2.25468	2.92553	2.77846
C21orf91	NM_001100420	2.18265	5.34437	-1.38203	5.69882	1.17548	6.05249	4.81091	5.93699	5.4702	6.17024
ADAMTS1	NM_006988	-2.11013	6.26812	2.09871	6.26453	1.25973	5.91677	6.82989	5.75256	6.82206	6.08567
ADAMTS5	NM_007038	-3.31491	5.52182	1.97309	5.19174	1.08604	4.78376	6.45357	4.7246	5.70506	4.84367
		-1.00276	3.37429	-1.37872	3.13209	-2.11562	2.7797	3.37628	3.37231	2.90898	2.29123
		2.68794	2.95149	-2.00439	3.20916	-1.14774	3.64895	2.3232	3.7497	2.74654	3.5509
ZBTB21	NM_001098402	-1.01877	6.28668	2.97599	7.016	1.66696	6.63165	6.30011	6.27328	7.84665	7.0105
		1.64269	4.20054	-2.03852	4.0274	-1.14458	4.47533	3.85774	4.5738	3.54628	4.37898
LOC105372823	XR_920572	1.43406	3.02277	-2.04041	2.73154	-1.53433	2.96917	2.77389	3.29399	2.26513	2.67638
KRTAP10-2	NM_198693	2.17151	3.59133	-1.49429	3.89348	-1.39573	3.94615	3.07528	4.19398	3.61452	3.71296
KRTAP10-3	ENST00000391620	1.41553	2.52855	-2.10246	2.19095	-1.65103	2.40286	2.29027	2.79161	1.71953	2.06824
COL18A1-AS1	NR_027498	1.70656	3.49954	-2.35731	3.22897	-2.22288	3.27981	3.13517	3.90626	2.66912	2.75383
USP18	NM_017414	7.77827	8.07248	-2.02296	9.16438	-1.10039	9.61744	6.72725	9.6867	8.67023	9.54868
FAM230A	XM_011508918	1.27659	1.96661	-2.33913	1.41018	-1.01957	2.1366	1.79833	2.15063	0.92466	2.12267
		1.1011	1.98046	-1.47229	1.75001	-2.10426	1.41623	1.9122	2.05115	1.49309	0.97784
HIC2	NM_015094	2.15784	3.44188	-1.75949	3.61059	-1.26407	3.86837	2.93151	4.0411	3.22594	3.70302
MIR130B	NR_029845	1.5444	4.70157	-3.04761	4.14447	-2.57357	4.2898	4.39849	5.02554	3.41786	3.66177
IGLV7-43	OTTHUMT00000321113	-2.1702	3.48031	1.16046	3.07146	-1.15388	2.86088	4.08382	2.96599	3.18069	2.7595
IGLV3-12	OTTHUMT00000321838	1.11671	4.02608	-2.71093	3.30982	-2.06265	3.54599	3.94724	4.10649	2.6677	3.06199
IGLC2	OTTHUMT00000321818	3.19395	3.21574	-3.10665	3.2415	-2.03859	3.61056	2.48538	4.16072	2.52536	3.13315
IGLJ7	OTTHUMT00000321636	2.23878	7.70085	-1.77032	7.88135	-1.55476	7.97943	7.14141	8.30412	7.48011	7.66743
POM121L9P	NR_003714	2.27797	4.01811	-2.27797	4.01811	-1.98551	4.13137	3.46789	4.65564	3.46789	3.66613
ASPHD2	NM_020437	3.34967	5.12613	-2.1405	5.49545	-1.06866	6.02369	4.32776	6.07178	4.97383	5.97598
		2.18742	2.52823	-1.19936	3.02114	1.17589	3.26991	2.02589	3.15512	2.89285	3.38887
MCM5	NM_006739	-1.03547	6.62435	-2.04654	6.06068	-1.46932	6.31558	6.64954	6.59925	5.56606	6.0441
APOL6	NM_030641	2.25601	7.50625	-1.99073	7.60319	-1.36684	7.8874	6.94227	8.11604	7.12274	7.6652
APOL1	NM_001136540	5.87602	2.83801	-1.88637	3.90512	-1.26256	4.21814	1.83483	4.38967	3.47406	4.05332
LOC105373021	XR_921004	2.03094	2.97806	-1.33334	3.31867	-1.88304	3.04207	2.51052	3.53267	3.11763	2.61961
H1F0	NM_005318	1.14388	7.00816	2.38206	7.70651	1.95748	7.57482	6.91186	7.1058	8.35801	8.0748
MIR4534	NR_039759	-1.03012	4.6324	-1.92611	4.11109	-2.19094	4.0055	4.65386	4.61104	3.66535	3.47949
GTPBP1	NM_004286	3.50693	6.58992	-1.60176	7.20905	-1.1537	7.45304	5.74668	7.55689	6.87723	7.35062
APOBEC3D	NM_152426	2.27404	7.73611	-2.11541	7.79222	-1.16816	8.23853	7.16615	8.35141	7.27047	8.12717
APOBEC3F	NM_001006666	2.01274	5.80807	-2.20681	5.7352	-2.25712	5.71721	5.32537	6.33453	5.19257	5.16005
APOBEC3G	NM_021822	4.40515	5.0386	-3.58611	5.21858	-1.91099	5.73431	4.08128	6.22047	4.37805	5.28615
TAB1	NM_153497	-1.19856	4.10141	-2.01837	3.42903	-1.08066	3.91649	4.23414	3.97284	2.95965	3.86093
		2.10855	3.19848	-1.34093	3.56367	-2.14203	3.18502	2.70531	3.78156	3.35833	2.68258
MIR3198-1	NR_036168	-2.98405	3.82635	-1.00931	3.11145	1.28382	3.29343	4.69541	3.11814	3.10477	3.47858
HIRA	NM_003325	2.20964	6.77107	-1.99289	6.85162	-1.15529	7.2622	6.22327	7.36708	6.37222	7.15882
TUBA3FP	NR_003608	-1.06953	3.45899	1.04892	3.44512	-2.68567	2.60239	3.50781	3.41084	3.47975	1.98556
XBP1	NM_001079539	2.06129	7.18485	-1.7294	7.31976	-1.01828	7.71247	6.682	7.72555	6.93528	7.69942
LIF	NM_001257135	2.56154	4.64783	2.57998	6.02059	1.74857	5.76461	4.01859	5.3756	6.74296	6.18178
SLC5A4	NM_014227	2.00017	2.92404	-1.95775	2.94231	-1.42252	3.20225	2.46643	3.46655	2.49735	2.9581
		-1.16925	2.17195	2.27094	2.58693	1.1829	2.17988	2.28767	2.06208	3.24537	2.30441
APOL3	NM_014349	2.26968	5.19332	-1.52994	5.50283	-1.141	5.72217	4.63562	5.81811	5.20464	5.62781
APOL2	NM_030882	3.7692	5.55534	-2.02434	6.06429	-1.17146	6.47916	4.68006	6.59432	5.57687	6.36601
PVALB	NM_001315532	1.69986	2.87536	-2.03924	2.7213	-1.71967	2.86581	2.51801	3.28343	2.2554	2.5013
TTLL1	NM_012263	-2.06822	4.32256	1.24081	3.98263	1.4467	4.08774	4.87842	3.83003	4.14131	4.3628
NUP50-AS1	NR_038956	-1.32497	3.77287	2.06722	4.06559	1.72996	3.95099	3.98131	3.57535	4.62304	4.36609
MIR3667	NR_037440	2.12485	4.89321	-1.45109	5.19149	1.5293	5.7653	4.37964	5.467	4.92986	6.07987
TYMP	NM_001113755	2.29776	5.7643	-1.59415	6.04983	-1.2413	6.2377	5.19534	6.39557	5.72278	6.08372
ODF3B	NM_001014440	2.00906	3.98815	1.19687	4.65087	1.14095	4.61718	3.51652	4.52304	4.78231	4.71327
LINC00312	NR_024065	-2.21221	3.78086	-1.23314	3.09639	1.13361	3.34049	4.39674	3.25125	2.94891	3.43218
IRAK2	NM_001570	2.54397	5.5244	2.19105	6.7811	2.16971	6.7746	4.89177	6.23885	7.37047	7.35635
		2.20114	4.31007	-2.96465	4.05765	-1.73315	4.50247	3.77836	4.91661	3.34875	4.12321
SH3BP5-AS1	NR_046084	-1.50375	4.27095	2.12698	4.49837	1.83992	4.40471	4.57536	3.98679	5.0756	4.86643
RBMS3	NM_001003792	1.83458	7.54865	-2.30585	7.37182	-1.69437	7.60918	7.12361	7.99906	6.79376	7.23831
STAC	NM_001292049	-2.14637	4.15955	-1.44146	3.37086	-1.67038	3.25386	4.74683	3.64493	3.1174	2.90475
MYD88	NM_001172566	3.99518	6.56212	-2.93889	6.81502	-1.5907	7.29437	5.63862	7.63688	6.08161	6.96722
		2.46591	4.16442	-1.7978	4.42276	-1.00297	4.86393	3.56395	4.86607	4.01984	4.86179
TREX1	NM_007248	5.86357	4.93715	-2.34068	5.72902	-1.40786	6.12352	3.82346	6.37524	5.14831	5.88174
		-1.67394	1.62018	1.42618	1.52536	2.3705	1.80909	2.03388	1.29063	1.80279	2.53582
		-3.61544	2.55612	1.85303	2.19222	2.19418	2.28969	3.64614	1.79197	2.68186	2.92565
CCDC66	NM_001012506	-1.70349	3.49363	2.07762	3.61969	1.67004	3.48079	3.89894	3.13045	4.18538	3.87033
SPATA12	NM_181727	2.0302	2.65689	-1.27206	3.03782	-1.48524	2.91709	2.19474	3.21636	2.86919	2.64566
		-1.13896	3.83268	2.38206	4.32095	1.68122	4.09762	3.92769	3.73997	4.99218	4.48948
		-2.58603	1.80957	1.16881	1.3575	1.86736	1.63937	2.62038	1.24964	1.47468	2.15064
		1.64626	2.30212	-2.25618	2.01911	-1.45775	2.40243	1.97044	2.68963	1.51575	2.14589
GXYLT2	NM_001080393	-2.71722	4.97768	1.49789	4.59079	-1.08701	4.24796	5.7507	4.30857	4.8915	4.18821
		1.52752	2.94656	-1.45873	2.9832	-2.41045	2.55569	2.65677	3.26796	2.72325	1.99866
		-1.03308	1.40558	2.92809	2.01327	1.63129	1.69902	1.42925	1.3823	2.93226	2.08831
LOC105374003	XR_924265	1.09232	1.80563	8.11128	3.02444	1.55147	2.1642	1.74306	1.87045	4.89038	2.50409
		-1.2287	1.09872	2.34245	1.44947	1.07679	1.01211	1.25728	0.96015	2.18817	1.06688
COL8A1	NM_001850	-1.2879	5.90264	-2.49147	5.02146	-1.55993	5.39268	6.08797	5.72295	4.40595	5.08147
NFKBIZ	NM_001005474	3.17558	6.90073	1.31577	7.9799	1.21498	7.92362	6.11738	7.7844	8.18031	8.06533
LOC152225	NR_026934	1.2903	1.35709	2.795	2.17169	1.37865	1.76988	1.18563	1.55334	3.03619	2.0166
ALCAM	NM_001243280	1.57599	6.95405	-2.19036	6.70051	-1.48343	6.99967	6.63366	7.28992	6.15875	6.72098
		2.77008	1.59425	-1.45962	2.20083	-1.57519	2.13772	1.02054	2.49047	1.94488	1.83494
LINC00901	NR_121607	2.00518	1.1736	-1.5939	1.40223	-1.66905	1.35943	0.77454	1.77827	1.10571	1.03924
		-1.5642	2.79243	1.20586	2.61986	2.0968	2.97484	3.13373	2.48831	2.75837	3.5565
DTX3L	NM_138287	2.74337	8.46641	-1.47074	8.94302	-1.11069	9.14958	7.76967	9.22562	8.66908	9.07416
PARP14	NM_017554	4.79935	8.82128	-2.3344	9.39355	-1.33999	9.81158	7.76212	10.025	8.80191	9.60274
		1.34168	1.76074	-2.05991	1.36825	1	1.98548	1.56144	1.98548	0.9429	1.98548
EPHB1	NM_004441	2.4859	3.77926	1.24103	4.64597	1.09048	4.55487	3.17904	4.49281	4.80435	4.61778
LOC100507291	NR_121608	-1.80648	3.164	2.03559	3.23843	1.60828	3.08985	3.61922	2.76604	3.79149	3.45156
		-2.08123	1.96802	1.13314	1.5967	1.33079	1.70279	2.56652	1.50908	1.68941	1.92136
TM4SF1-AS1	NR_046650	1.11166	2.56531	-2.13215	2.02426	-1.57428	2.2922	2.49009	2.6428	1.55049	1.98811
		2.17236	3.69201	-1.79607	3.84828	1.08254	4.35064	3.17455	4.29381	3.44897	4.40823
P2RY1	NM_002563	2.00647	2.60417	-1.23009	3.00142	-1.79495	2.69976	2.14985	3.15451	2.85575	2.31057
TIPARP	NM_001184717	1.03647	7.2237	2.51565	7.88703	1.77873	7.65375	7.19791	7.24959	8.58052	8.08044
		2.50488	2.06246	-1.39408	2.57781	1.68095	3.18124	1.50384	2.82858	2.34927	3.57786
PTX3	NM_002852	1.44121	10.5661	-2.46328	10.162	-1.8329	10.3868	10.3058	10.8331	9.53249	9.95894
IL12A	NM_000882	1.08241	3.52283	2.0807	4.07481	2.5788	4.20864	3.46617	3.58041	4.63748	4.94711
		7.47959	5.46772	-1.81651	6.6641	1.08247	7.16552	4.20562	7.10858	6.24741	7.22291
LINC00578	NR_047568	-2.31893	4.17657	-2.1081	3.0283	-1.33887	3.39665	4.82714	3.61368	2.53774	3.19266
		-2.03141	3.7776	-2.15509	2.69051	-1.70925	2.88835	4.32328	3.3008	2.19305	2.52744
LOC101928711	XR_241619	-1.01962	3.60178	-2.7887	2.75023	-1.44154	3.3135	3.61582	3.58779	2.1082	3.06018
LINC00888	ENST00000482098	-1.645	4.21912	2.26316	4.42544	2.35303	4.44997	4.59341	3.87532	5.05366	5.10984
KLHL24	NM_017644	-1.24151	5.01272	2.06131	5.35552	1.66554	5.21413	5.1712	4.8591	5.90266	5.59509
		-2.88182	2.806	1.02886	2.16496	1.31413	2.33328	3.67151	2.14453	2.18558	2.53864
		1.09791	2.74738	2.69858	3.45833	1.43883	3.06683	2.68083	2.81559	4.24779	3.34049
RTP4	NM_022147	6.96948	5.7552	-1.52943	7.01049	1.18861	7.44728	4.52263	7.32368	6.71069	7.57296
LOC105374261	XR_924809	1.94205	2.47459	-1.714	2.58149	-2.00668	2.4458	2.04169	2.99927	2.2219	1.99446
SNAR-I	NR_024343	1.53326	6.98493	-2.12675	6.73374	-1.90117	6.82086	6.68343	7.30003	6.21138	6.37314
HES1	NM_005524	2.8658	3.14515	-1.08295	3.93712	1.32816	4.19474	2.47608	3.99502	3.88006	4.40445
MIR570	NR_030296	-2.34655	6.10686	2.1901	6.06169	2.05544	6.01984	6.75305	5.52251	6.65351	6.56196
LINC00969	AK128346	-2.14197	4.14742	1.54744	3.93655	1.62259	3.96801	4.73313	3.63419	4.26407	4.33249
LMLN	NM_001136049	-1.90756	5.26924	2.31474	5.39549	1.64867	5.17202	5.75566	4.82393	6.03478	5.54523
		-1.7284	2.16342	1.71688	2.15939	2.77345	2.43134	2.59385	1.80441	2.5842	3.27609
OXTR	NM_000916	1.10757	8.68987	-2.85553	7.97115	-1.90285	8.28682	8.61648	8.76388	7.25012	7.83572
		-1.15741	3.20049	-2.80866	2.23074	-1.17898	2.97564	3.30768	3.09678	1.6069	2.85924
GRIP2	NM_001080423	3.53936	4.02224	-1.83923	4.57542	-1.31676	4.83346	3.21254	5.03603	4.15693	4.63904
METTL6	ENST00000598878	-1.01845	2.28368	1.66192	2.61137	2.48182	2.85182	2.2969	2.27053	3.00338	3.58193
		-2.02371	2.88879	1.07105	2.47372	1.60354	2.74427	3.4417	2.4247	2.52373	3.10596
		2.33871	1.44196	1.15529	2.2814	-1.13836	2.08407	0.95394	2.17965	2.3879	1.99269
TRANK1	NM_014831	4.66928	7.47345	-2.85924	7.87307	-1.59239	8.32491	6.44407	8.66727	7.15164	7.99608
SCN10A	NM_001293306	1.34744	3.00418	-2.07396	2.64903	1.15059	3.32663	2.79676	3.22698	2.17459	3.42935
		2.77589	3.32159	-2.71095	3.3428	-2.0209	3.59559	2.66578	4.13873	2.69993	3.12373
		-2.16639	2.47044	1.10862	2.04798	-1.03149	1.95246	3.09024	1.97495	2.12372	1.93022
CDCP1	NM_022842	1.19281	5.85415	5.04789	7.05454	3.20921	6.77178	5.72835	5.98271	8.31839	7.66493
TMEM158	NM_015444	1.56255	6.20181	5.66333	7.68177	3.29573	7.34218	5.88821	6.53211	9.03376	8.25271
XCR1	NM_001024644	1.48555	3.18875	-2.43383	2.77211	-1.14084	3.39063	2.91601	3.48701	2.20378	3.29692
MYL3	NM_000258	1.79668	2.88034	-2.43846	2.61292	-1.67162	2.93996	2.48852	3.33385	2.04788	2.5926
PRKAR2A	NM_004157	-2.33265	5.63457	1.89282	5.49765	1.07853	5.11085	6.27858	5.05661	5.97715	5.16568
IMPDH2	NM_000884	-2.06871	6.75764	1.08547	6.31247	1.02769	6.27326	7.30232	6.25359	6.37191	6.293
UBA7	NM_003335	3.18959	7.46663	-3.01413	7.51214	-1.5224	8.04116	6.67668	8.35005	6.75831	7.7437
NT5DC2	NM_001134231	-2.81554	6.5642	-1.42091	5.6007	-1.23017	5.70844	7.35324	5.85983	5.35302	5.56097
		-1.01503	3.18998	-1.26527	3.00473	-2.39542	2.46999	3.20076	3.17924	2.8398	1.91896
DCP1A	NM_001290204	2.08106	6.33025	-1.08382	6.82264	1.03494	6.90568	5.82363	6.88095	6.76482	6.9305
ASB14	NM_001142733	1.28673	3.02869	-1.14919	3.11407	-2.08775	2.632	2.85229	3.216	3.01538	2.15405
		1.36223	3.5173	-1.7058	3.33998	-3.3417	2.74227	3.30138	3.74735	2.9769	2.00677
LOC105377123	XR_937547	4.31949	4.60577	-2.57685	5.05184	-2.23165	5.16919	3.66972	5.78058	4.41497	4.62247
		1.79476	2.81627	-1.66868	2.87662	-3.28201	2.25483	2.4258	3.26959	2.53088	1.55501
		1.39519	3.8239	-1.2922	3.88235	-2.63635	3.29911	3.59121	4.07167	3.70184	2.67313
GBE1	NM_000158	-1.12767	7.0616	2.08441	7.48656	1.67967	7.34002	7.14881	6.97546	8.0351	7.72364
DCBLD2	NM_080927	-1.40035	8.3174	3.05811	8.8477	2.0862	8.59213	8.56384	8.07805	9.69069	9.13893
		1.9717	3.41877	-2.6131	3.1758	-1.9717	3.41877	2.96395	3.94339	2.55763	2.96395
CCDC80	NM_199511	-1.15883	9.14829	-2.93276	8.22992	-1.95731	8.54441	9.25524	9.04257	7.49031	8.0737
		2.53617	4.21214	-1.62742	4.57186	-1.50123	4.6343	3.59398	4.93663	4.23404	4.35049
ZBTB20	NM_001164342	-1.07671	3.20175	-1.29621	2.95581	-2.62255	2.35275	3.25551	3.14888	2.77458	1.75791
		-1.71349	2.74484	1.23594	2.53192	2.58324	2.99096	3.16066	2.38372	2.68933	3.7529
PARP9	NM_001146102	3.09936	7.6975	-1.14959	8.45545	1.0307	8.57839	6.92464	8.55661	8.35549	8.60023
MIR548I1	NR_031687	-2.05965	1.72058	1.70664	1.61683	1.50509	1.54359	2.31899	1.27659	2.04775	1.86644
XRN1	NM_001282857	2.41021	7.76061	-1.80613	7.98326	-1.21155	8.2815	7.15193	8.42109	7.56819	8.14423
		-1.00001	3.48462	2.15715	4.00092	-1.15383	3.37982	3.48463	3.48461	4.59374	3.27818
PLSCR1	NM_021105	4.35541	6.55947	-1.44962	7.43353	-1.02532	7.68813	5.58338	7.70619	7.17051	7.67012
HLTF	NM_003071	-2.05271	6.89421	1.34953	6.60763	1.07646	6.44787	7.43247	6.39494	6.8274	6.50124
TM4SF1	NM_014220	3.07853	5.29999	1.88556	6.61451	1.56151	6.48633	4.55058	6.17282	7.08781	6.81576
		-1.12219	0.80949	2.24294	1.17694	1.45308	0.963136	0.89691	0.73059	1.89598	1.2697
KCNAB1-AS2	NR_046617	-1.7418	1.53396	1.49337	1.44567	2.27502	1.6762	1.98562	1.18504	1.76361	2.37092
PA2G4P4	NR_003284	-1.59798	3.18995	2.04725	3.34687	1.44823	3.12545	3.54595	2.8697	3.90339	3.40399
LXN	NM_020169	-2.58005	5.04026	-1.01791	4.3899	-1.18779	4.27678	5.77012	4.40272	4.37711	4.15444
B3GALNT1	NM_001038628	2.80251	5.13751	-2.25093	5.317	-1.70779	5.53486	4.44765	5.93437	4.76385	5.16224
SLC7A14	NM_020949	-3.01816	5.03296	1.04217	4.3285	-1.34584	4.07893	5.89248	4.29881	4.3584	3.8703
TNFSF10	NM_001190942	91.1247	5.46088	-9.16141	7.85353	-1.66314	9.23796	3.10243	9.6122	6.41663	8.87829
TBL1XR1	NM_024665	-2.06111	7.17908	1.4389	6.93382	1.03825	6.70333	7.71972	6.6763	7.20127	6.73046
ZMAT3	NM_022470	-2.64385	6.87929	1.3009	6.40057	1.2311	6.36184	7.61627	6.21363	6.59314	6.51358
GNB4	NM_021629	2.18076	6.96733	-2.40571	6.89014	-1.5875	7.21133	6.42758	7.55241	6.28595	6.88565
		-1.25153	5.062	1.26181	5.06771	2.05098	5.39607	5.22643	4.90274	5.23823	5.93905
LAMP3	NM_014398	3.41925	3.18648	-2.94392	3.32557	-2.55414	3.45237	2.42075	4.19443	2.63669	2.84159
SST	NM_001048	3.26015	5.47319	1.35477	6.60705	1.96293	6.86093	4.68671	6.39165	6.8297	7.36466
P3H2	NM_001134418	1.3948	5.98874	-1.57792	5.8954	-2.26181	5.61405	5.75352	6.23358	5.57556	5.0561
CLDN1	NM_021101	1.58411	4.46584	3.89316	5.70685	3.06851	5.56025	4.14632	4.80999	6.77093	6.42753
		-2.13941	4.61579	1.70653	4.4686	1.55245	4.40554	5.19688	4.09967	4.87074	4.73422
		-2.31182	4.21313	1.56278	3.96074	2.27398	4.2028	4.86079	3.65176	4.29587	4.83698
		-3.795	2.59268	1.28753	1.97728	1.40561	2.0342	3.72747	1.80337	2.16797	2.29457
RUBCN	NM_001145642	2.51954	6.45993	-1.59173	6.81727	-1.0356	7.13553	5.82765	7.16081	6.49021	7.11034
ZNF876P	NR_027481	1.27776	2.36519	-1.20152	2.41254	-2.00904	1.98247	2.19498	2.5486	2.28374	1.54209
		-1.4661	1.33398	2.77862	1.66776	2.01472	1.50919	1.63822	1.08624	2.56061	2.09682
LOC101928217	XR_427484	-1.86386	3.70122	2.10668	3.77868	2.33628	3.84289	4.17752	3.27923	4.3542	4.50344
EVC	NM_001306090	-1.0173	7.07521	2.12029	7.58563	1.72948	7.44754	7.0876	7.06285	8.14711	7.85319
		-1.50414	2.15843	1.07661	1.93646	2.21905	2.39075	2.47289	1.88395	1.99044	3.03389
DEFB131	NM_001040448	-2.1625	1.39375	2.09554	1.37829	1.3438	1.1377	2.05704	0.94434	2.01166	1.37066
		1.79956	2.80098	-1.1085	3.18151	2.06915	3.74464	2.40904	3.25668	3.10807	4.30572
CD38	NM_001775	10.1525	4.08066	-6.75956	4.49675	-3.95879	4.9915	2.73799	6.08175	3.32482	4.09669
LAP3	NM_015907	6.90021	7.28256	-3.27406	7.90628	-1.46076	8.53023	6.02133	8.80797	7.09689	8.26125
PI4K2B	NM_018323	3.0908	7.12599	-2.2428	7.38071	-1.62498	7.62807	6.35834	7.98632	6.82102	7.2859
		-3.63307	2.57036	2.37573	2.34559	1.99788	2.2475	3.66423	1.80304	3.05141	2.80151
LOC105374410	XR_925221	1.81529	2.75727	-1.77754	2.77492	-2.01012	2.66998	2.36051	3.22071	2.39083	2.21343
LOC105374412	XR_925227	1.15655	3.70601	-2.08991	3.23731	-1.6633	3.42578	3.60258	3.81241	2.74897	3.07836
KLHL5	XM_011513700	-1.1529	3.62156	2.05908	4.00766	1.20935	3.65492	3.72565	3.52038	4.56238	3.79461
LIAS	NM_001278590	-2.20419	3.83946	2.71294	3.96656	1.19535	3.43774	4.45168	3.31143	4.75129	3.56886
		1.67762	3.28322	-2.0664	3.11025	-1.24515	3.51585	2.93115	3.67757	2.63045	3.36125
LOC105374433	XR_925266	1.14696	2.10082	2.44755	2.77356	1.68641	2.55133	2.00424	2.20205	3.49339	2.95601
SLAIN2	NM_020846	-1.06964	9.21922	2.48232	9.80472	1.83093	9.59717	9.26791	9.17079	10.4825	10.0434
SNORA26	NR_003016	-2.28593	3.1129	1.37604	2.79392	1.27724	2.74397	3.76591	2.57313	3.03365	2.92616
		-2.21447	2.98527	2.5016	3.05706	-1.0042	2.46334	3.61333	2.46637	3.78922	2.46032
ARL9	NM_206919	3.25474	2.09823	-1.76577	2.67419	-2.94315	2.20338	1.41307	3.11561	2.29531	1.55825
LOC105377267	XR_938856	1.39558	1.77839	-1.31566	1.82642	-2.00014	1.45121	1.55414	2.035	1.63921	1.0349
CXCL8	NM_000584	1.77852	7.41852	2.41942	8.45883	1.527	8.14511	7.0148	7.84548	9.12014	8.45618
EREG	NM_001432	2.13529	5.77328	4.04932	7.2857	2.68514	7.02282	5.25194	6.34637	8.36405	7.77137
AREG	ENST00000511560	1.35676	2.76032	2.24723	3.52519	1.66912	3.33832	2.549	2.98917	4.15732	3.72826
SHROOM3	NM_020859	1.29702	4.82867	-2.02235	4.4832	-1.78618	4.5824	4.64471	5.01991	4.00388	4.18303
FRAS1	NM_001166133	2.13517	5.51488	-1.25485	5.92311	-1.19314	5.96039	4.99478	6.08913	5.76162	5.83437
		-2.42689	2.82188	1.18815	2.375	1.15115	2.35324	3.533	2.25389	2.50261	2.45697
ARHGAP24	NM_001025616	-1.03382	4.96372	2.19194	5.47671	1.5112	5.22916	4.98777	4.93979	6.072	5.53548
MIR4451	NR_039656	1.03191	3.36018	2.00834	3.85322	1.48243	3.65588	3.3376	3.38291	4.38891	3.95087
SPP1	NM_000582	2.10259	3.39247	2.08288	4.4687	2.04429	4.4567	2.89848	3.97065	5.02923	5.00225
HERC6	NM_001165136	6.47626	8.38629	-1.69327	9.45391	-1.22552	9.69364	7.14629	9.84145	9.08164	9.54805
HERC5	NM_016323	28.4469	5.56101	-2.55262	7.77257	1.13298	8.56749	3.6477	8.4779	7.12592	8.65802
		1.37182	3.40188	2.55907	4.26181	1.24002	3.78956	3.18147	3.63756	4.99318	3.94792
CCDC109B	NM_017918	2.31043	7.04312	-3.41042	6.73015	-1.95141	7.17461	6.4649	7.67306	5.90311	6.70854
AP1AR	NM_001128426	-1.576	3.97294	2.50863	4.27055	1.8981	4.0946	4.3146	3.65833	4.98523	4.58289
		2.00476	2.34234	-1.42313	2.63036	-1.64837	2.51091	1.89375	2.89718	2.38811	2.17614
ELMOD2	NM_153702	-2.04544	4.44692	1.53574	4.25882	1.1119	4.03637	4.99299	3.96058	4.57951	4.11361
USP38	NM_001290325	-1.06706	5.9658	2.25063	6.47795	1.83031	6.34023	6.0128	5.91916	7.08949	6.79125
		-1.08203	1.2995	2.00586	1.67222	1.2964	1.41882	1.35761	1.24387	2.24809	1.61838
TRIM2	NM_001130067	-2.05708	5.71017	1.25281	5.37366	-1.02295	5.19714	6.25413	5.21353	5.5387	5.1808
TLR2	NM_003264	2.15343	4.24913	-2.79407	4.02955	-1.88847	4.35564	3.73169	4.83833	3.35596	3.92111
GUCY1A3	NM_000856	1.72022	3.05635	-2.10916	2.88445	-1.50008	3.16659	2.69	3.47259	2.39592	2.88755
FAM218A	NM_153027	-1.49161	3.62357	2.15141	3.85988	1.99587	3.81266	3.92347	3.3466	4.45188	4.34362
		-1.12897	2.29436	1.56555	2.51112	2.15018	2.70496	2.38353	2.20852	2.85519	3.31298
MSMO1	NM_001017369	-1.2936	8.86923	2.48876	9.32002	1.50602	8.97599	9.05687	8.68548	10.0009	9.27622
		5.16508	2.7805	-2.57623	3.45726	-1.85234	3.73559	1.83785	4.20664	2.84138	3.31729
CLCN3	NM_001243372	-1.74371	5.29023	2.07884	5.40651	1.28959	5.08448	5.70649	4.90433	5.96011	5.27124
GALNT7	NM_017423	-1.45504	4.55116	2.30724	4.85443	1.73027	4.66743	4.82972	4.28866	5.49483	5.07966
SAP30	NM_003864	-1.48779	3.27122	2.41913	3.5781	1.48779	3.27122	3.57033	2.99716	4.27165	3.57033
LOC105377555	XR_939498	1.11403	2.77255	1.79648	3.24674	2.4733	3.44335	2.69575	2.85154	3.69671	4.15798
TLR3	NM_003265	7.86235	7.73294	-2.99623	8.53397	-1.30017	9.17088	6.38722	9.36218	7.77903	8.98348
SLC26A1	NM_022042	-1.0509	2.26216	1.25679	2.38581	2.13714	2.71984	2.29826	2.22663	2.55637	3.32231
FAM86EP	NR_130740	-2.5215	4.52646	1.77263	4.30139	1.92383	4.35471	5.2425	3.90822	4.73411	4.8522
		-2.05105	3.20694	1.56236	3.0352	1.02755	2.74989	3.76671	2.73035	3.37408	2.76956
AFAP1	NM_001134647	1.48801	6.49648	-2.07513	6.24071	-1.10193	6.71911	6.21611	6.78949	5.73629	6.64946
		-1.29815	2.90338	1.50774	3.00287	-2.00364	2.1626	3.09771	2.72125	3.31364	1.71863
		-1.83159	2.32396	2.03561	2.38633	1.76652	2.30221	2.80116	1.92806	2.95352	2.74897
LDB2	NM_001130834	1.29336	5.43337	-2.9886	4.7674	-1.42633	5.35983	5.25098	5.6221	4.04263	5.10979
LCORL	NM_001166139	-1.53634	4.4829	2.25341	4.73376	1.49486	4.46444	4.80334	4.18384	5.35595	4.76385
		-2.9101	2.09935	1.40595	1.69379	1.26968	1.62891	3.00683	1.46576	1.9573	1.81023
SMIM14	NM_174921	2.02681	6.58825	-1.98942	6.60274	-1.2887	6.93216	6.09832	7.11753	6.12518	6.75161
		-2.61654	2.9413	1.5633	2.63083	2.85225	2.99015	3.71586	2.3282	2.97279	3.8403
GNPDA2	NM_001270880	-2.10919	4.70862	2.12737	4.71414	1.50795	4.48747	5.27764	4.20095	5.29002	4.79354
		1	2.19139	2.68548	2.81519	1.03095	2.21327	2.19139	2.19139	3.61657	2.23536
TEC	NM_003215	1.22543	3.19762	2.65829	3.99105	2.00519	3.81664	3.05434	3.34763	4.75813	4.35137
JCHAIN	NM_144646	-1.25395	3.59037	-1.8295	2.96325	-2.45605	2.70613	3.75732	3.43084	2.55939	2.1345
CXCL5	NM_002994	-1.21438	8.02787	3.73576	8.78841	2.1864	8.43441	8.1692	7.88898	9.79038	9.01754
CDKL2	NM_003948	-1.67227	3.47009	1.61526	3.44753	2.19326	3.64168	3.86076	3.11895	3.81072	4.25203
CXCL9	NM_002416	2.61986	2.67025	-2.76713	2.61872	-3.60555	2.35349	2.0644	3.45389	1.9855	1.60367
CXCL10	NM_001565	167.837	6.30062	-12.2661	9.01193	-2.18121	10.4221	3.60894	10.9999	7.38326	9.87473
CXCL11	NM_001302123	54.3222	6.37584	-4.80115	8.67336	-1.48441	9.58939	4.1151	9.87857	7.61519	9.30868
SCARB2	NM_001204255	2.11525	8.52312	-1.20244	8.94668	1.03082	9.10252	7.99982	9.08065	8.81469	9.12444
		-2.21527	3.92424	1.32972	3.5919	1.02378	3.40913	4.5397	3.39222	3.80334	3.42613
HPSE	NM_001098540	3.93079	4.0366	-2.8853	4.31143	-1.94175	4.63971	3.1682	5.14302	3.6143	4.18566
PPM1K	NM_152542	3.28183	5.82252	-1.74658	6.3275	1.01352	6.75222	5.02804	6.74254	5.93801	6.76192
DDIT4L	NM_145244	1.03542	3.6637	1.68695	4.04858	2.02775	4.16776	3.63868	3.6889	4.44332	4.70878
SLC39A8	NM_001135146	2.52141	5.84584	-2.01352	6.02492	1.03919	6.57857	5.21667	6.5509	5.54118	6.60636
SLC9B2	NM_001300754	-1.40612	5.36277	2.02265	5.60769	1.39727	5.35841	5.61426	5.12254	6.13879	5.60515
CFI	NM_000204	-1.43324	4.21502	-2.48306	3.24159	-1.11923	3.88126	4.48265	3.96337	2.65125	3.80086
PRSS12	NM_003619	-1.47252	6.71679	-2.02699	5.91184	-1.92941	5.9505	7.00173	6.44344	5.4241	5.49528
BBS7	NM_018190	-1.58616	6.02699	2.17864	6.23988	1.5606	6.01589	6.36894	5.7034	6.82683	6.3455
SCLT1	NM_001300897	2.09001	4.66937	-1.79284	4.79172	-1.39566	4.98504	4.1678	5.23131	4.38906	4.75036
		-1.16539	1.59542	2.20595	1.97888	1.22234	1.62722	1.70964	1.48883	2.63023	1.77848
SLC7A11	NM_014331	-2.77945	8.16549	1.4747	7.73646	-1.15235	7.35832	8.93612	7.46132	8.02174	7.25674
RNF150	NM_020724	-1.3838	4.7727	-2.62259	3.78527	-1.84545	4.07826	5.01276	4.54413	3.15314	3.66016
LOC100507639	NR_121625	2.4455	3.48933	-1.4468	3.91804	-1.47598	3.90259	2.90339	4.19352	3.66065	3.63185
		-2.2358	1.03445	2.06295	0.999883	2.63313	1.10138	1.76654	0.60575	1.65046	2.00253
SH3D19	NM_001009555	-2.33299	6.15301	2.69452	6.24641	2.19905	6.11426	6.79437	5.57219	7.00222	6.70907
MAP9	NM_001039580	-2.13063	4.39437	2.53402	4.50352	2.03338	4.3645	4.97376	3.88248	5.22391	4.90636
TMEM192	NM_001100389	-1.34925	4.57644	2.46019	4.97262	1.45881	4.62985	4.79762	4.36546	5.66423	4.91025
DDX60	NM_017631	3.83057	7.35053	1.26019	8.54807	1.13544	8.47401	6.44532	8.38288	8.71652	8.56613
DDX60L	NM_001012967	6.19919	8.34916	-2.41684	9.10951	-1.56063	9.44176	7.1362	9.76828	8.49516	9.12615
AADAT	NM_001286682	-2.00226	4.5313	1.54468	4.36047	1.16565	4.16718	5.05971	4.05808	4.68539	4.27921
LOC105377538	XR_939453	-1.70437	2.22833	2.28148	2.39896	1.4414	2.12408	2.6459	1.87666	3.06663	2.40413
		-1.4566	3.59493	2.52141	3.94496	2.2545	3.87615	3.87646	3.33385	4.66808	4.50666
VEGFC	NM_005429	1.10359	8.50553	2.52741	9.22154	2.08521	9.09158	8.43473	8.57693	9.91459	9.63712
		-2.32645	3.10369	-1.10139	2.48318	-1.35092	2.32676	3.77195	2.55382	2.4145	2.11988
		-2.56641	4.07265	1.37384	3.67109	1.22963	3.59515	4.80888	3.44913	3.90734	3.74735
FBXL7	NM_001278317	1.19547	7.73329	-2.10268	7.3074	-1.67794	7.48049	7.60557	7.86315	6.79092	7.11646
PRDM9	NM_001310214	2.00594	2.46036	-1.63533	2.63465	-1.45557	2.72903	2.00894	3.01322	2.30364	2.47164
LINC01021	NR_038848	-1.17833	3.43475	1.86435	3.74087	2.13069	3.82536	3.55516	3.31842	4.21709	4.40974
CDH6	NM_004932	-1.50746	3.95495	-2.00548	3.12796	-1.84003	3.20001	4.26208	3.66996	2.66601	2.79023
PDZD2	NM_178140	4.53176	3.77232	-3.8958	3.91468	-1.68926	4.62304	2.83661	5.01668	3.05476	4.26029
		1.84326	4.80373	-2.35155	4.60716	-2.24398	4.6456	4.38281	5.26507	4.03146	4.09901
SKP2	NM_001243120	1.0637	9.19899	-3.74418	8.23644	-2.23046	8.64563	9.15455	9.24364	7.33899	8.0863
		-1.04321	3.19459	-1.27759	2.98227	-2.09326	2.57682	3.22525	3.16422	2.81079	2.09847
SLC1A3	NM_001166695	3.75174	4.08746	-3.06571	4.26708	-1.75835	4.72643	3.24348	5.15104	3.53482	4.33682
CARD6	NM_032587	2.22447	4.7706	1.82392	5.7994	1.09911	5.4498	4.2286	5.38206	6.2491	5.5184
LOC153684	NR_015447	1.67536	5.29552	-2.84648	4.86809	-1.87884	5.20606	4.93635	5.68082	4.17164	4.77098
PARP8	NM_001178055	2.32064	5.85744	-1.6766	6.11196	-1.19719	6.36494	5.28157	6.49609	5.75055	6.23644
ITGA2	NM_002203	3.22574	6.97659	5.5384	9.02301	3.68754	8.76329	6.18274	7.87237	10.3418	9.75503
HSPB3	NM_006308	1.6784	5.33967	-3.74379	4.67808	-2.45171	5.038	4.97917	5.72626	3.82176	4.43247
SNX18	NM_001102575	-1.12796	5.83296	-2.1759	5.15553	-1.86113	5.27968	5.92046	5.74675	4.62514	4.85057
		-2.62422	1.71678	1.09482	1.22013	-1.09098	1.09191	2.54842	1.15653	1.28722	1.03091
		-1.5533	1.31315	1.6915	1.36067	2.10627	1.47593	1.6687	1.03336	1.79166	2.10805
BDP1	NM_018429	-1.18562	6.24416	2.22165	6.67357	1.49259	6.40495	6.36819	6.12255	7.27418	6.70037
TMEM171	NM_001161342	6.68047	6.82274	-2.34648	7.68907	-1.08289	8.27126	5.58895	8.3289	7.0984	8.21401
ARHGEF28	NM_001080479	-1.47311	4.75833	2.12905	5.00259	1.84744	4.90994	5.04596	4.4871	5.57731	5.37263
POLK	NM_016218	-1.14852	4.64389	2.0951	5.05048	1.58898	4.86767	4.74485	4.54507	5.61209	5.21317
VCAN	NM_001126336	-1.46876	6.52147	-2.53828	5.53752	-2.37283	5.59213	6.80466	6.25006	4.90621	5.00345
POLR3G	NM_006467	-1.61006	5.41178	2.13023	5.59811	1.57616	5.39736	5.76623	5.07912	6.17013	5.73553
RFESD	NM_001131065	-2.12318	2.61822	2.31618	2.66881	1.28127	2.30269	3.21707	2.13084	3.34259	2.48841
RHOBTB3	NM_014899	-1.35335	8.05282	-2.00946	7.31681	-1.48202	7.54839	8.27404	7.83751	6.8307	7.26994
ERAP2	NM_001130140	2.30371	4.629	1.01177	5.27839	1.27972	5.44497	4.066	5.26996	5.28684	5.62579
PPIP5K2	NM_001276277	-2.27633	6.40895	1.66361	6.1993	-1.04464	5.81141	7.02971	5.843	6.57732	5.77999
STARD4-AS1	NR_040093	1.28243	5.06128	-2.39476	4.57076	-1.67252	4.85875	4.88502	5.2439	3.98402	4.50188
		2.09082	2.05664	1.3001	2.83939	-1.28571	2.46845	1.59231	2.65638	3.035	2.29382
		-2.03677	0.965884	1.83262	0.918949	2.47192	1.04648	1.60687	0.58059	1.4545	1.88622
LMNB1	NM_001198557	-1.35275	5.43383	-2.21138	4.61238	-1.77403	4.78892	5.65615	5.22025	4.0753	4.39322
		-1.82546	2.1638	2.37795	2.31479	2.56061	2.35533	2.64105	1.77279	3.02251	3.12928
LYRM7	NM_001293735	-2.9488	3.669	2.13566	3.47544	1.3927	3.20097	4.53107	2.97094	4.06562	3.44882
CSF2	NM_000758	1.46197	2.37999	2.49917	3.26419	1.54317	2.96615	2.12175	2.66966	3.99111	3.29556
SLC22A4	NM_003059	1.90829	6.67199	1.78674	7.56147	2.00026	7.63813	6.22211	7.15439	7.99172	8.15458
C5orf56	NR_045116	2.5418	5.65659	-2.1344	5.79674	-1.36864	6.13886	5.02355	6.3694	5.27557	5.91666
KIF20A	NM_005733	-1.21821	6.79143	-2.47832	5.96001	-1.92334	6.1607	6.9353	6.65054	5.34118	5.70693
PSD2	NM_032289	1.52491	3.3771	-2.08596	3.12004	-1.5233	3.37793	3.08643	3.69515	2.63444	3.08795
RNF14	NM_001201365	-1.72221	6.47229	2.09815	6.60499	1.37083	6.31546	6.87629	6.09203	7.16115	6.54708
LOC101926941	NR_120664	-1.48168	2.57198	2.47092	2.88357	1.2602	2.46514	2.87118	2.30395	3.609	2.6376
ADRB2	NM_000024	2.05915	3.47819	1.63301	4.37751	1.38401	4.26601	2.99597	4.03802	4.74555	4.50688
ABLIM3	NM_001301015	-1.37979	6.16941	2.70678	6.62099	1.92706	6.39727	6.406	5.94155	7.37813	6.88795
MIR143	NR_029684	-1.22405	5.64198	-2.39594	4.82676	-2.48053	4.79816	5.78969	5.49803	4.23744	4.18738
		1.58701	2.24292	-1.77178	2.14883	-2.19543	1.95271	1.93437	2.60068	1.77548	1.46618
SGCD	NM_000337	-1.70076	5.41094	-2.15254	4.45417	-1.9121	4.54985	5.80757	5.04139	3.93535	4.10623
TENM2	NM_001080428	-1.24993	6.12383	-3.21576	5.05267	-2.04765	5.42345	6.28687	5.96502	4.27986	4.93105
CTB-78F1.2	XR_245288	-2.85995	4.01271	-1.66601	2.93447	-1.43121	3.05614	4.84167	3.32568	2.58928	2.80844
NPM1	NM_001037738	-2.07372	3.40086	1.65981	3.26029	1.28323	3.08986	3.96742	2.9152	3.64622	3.27498
CPEB4	NM_001308189	-1.13112	4.55338	2.42408	5.06397	1.9141	4.91143	4.64312	4.46537	5.74281	5.40204
MIR1271	NR_031569	2.1562	1.67163	-1.78527	1.85066	-1.43785	2.03663	1.20687	2.31536	1.47922	1.79145
LPCAT1	NM_024830	-1.37696	5.53457	2.09983	5.81921	1.3762	5.53418	5.77012	5.30863	6.3789	5.76932
MIR4277	NR_036240	1.26404	2.57475	-1.94462	2.21828	-2.47468	1.99115	2.41127	2.74931	1.78982	1.44207
LOC101929214	XR_241730	-2.97269	2.34139	1.12779	1.7685	1.31885	1.87291	3.25565	1.68388	1.85738	2.08316
MTMR12	NM_001040446	-2.08412	5.41965	1.90639	5.36102	1.34599	5.12562	5.9752	4.91576	5.8466	5.34443
PRLR	NM_000949	2.55716	3.94467	-1.46725	4.39441	-1.1741	4.56241	3.32512	4.67966	4.12654	4.4481
GDNF	NM_000514	1.3529	3.84141	2.20195	4.5999	1.53246	4.36269	3.62956	4.06562	5.2044	4.68147
MIR3650	NR_037423	1.88836	6.03153	-2.01859	5.9794	-1.19424	6.37817	5.59037	6.5075	5.49415	6.25141
FYB	NM_001243093	10.5765	3.21659	1.02361	5.35704	-1.0607	5.29756	1.93745	5.34024	5.3739	5.25522
SNORD72	NR_002583	-1.93296	1.67724	4.04085	2.0401	-1.072	1.21672	2.21872	1.26791	3.28257	1.1676
HMGCS1	NM_001098272	1.05098	5.56609	2.23289	6.15432	1.2846	5.77992	5.53034	5.60208	6.76099	5.9634
C5orf28	NM_022483	-2.07677	4.88057	1.92977	4.83279	1.1075	4.45484	5.43613	4.38179	5.33022	4.5291
		1.34149	3.97424	-2.04101	3.64098	-1.41584	3.93299	3.76797	4.19181	3.16253	3.69015
ESM1	NM_001135604	1.3265	3.79822	2.47121	4.61418	-1.27002	3.83119	3.59987	4.00749	5.31271	3.66264
ACTBL2	NM_001017992	-1.02332	2.06285	2.30662	2.57967	1.95078	2.48194	2.07955	2.04629	3.25207	3.01034
ADAMTS6	NM_197941	-1.05292	6.48792	3.04118	7.20863	2.07765	6.95834	6.52523	6.45083	8.05546	7.50578
		-1.15656	2.27456	-2.07133	1.56076	-1.59167	1.80593	2.3819	2.17206	1.1215	1.50152
GTF2H2	OTTHUMT00000372630	-2.80166	3.73556	1.74575	3.44417	1.22979	3.21136	4.5519	3.06562	3.86947	3.36403
ANKRA2	NM_023039	-1.18321	4.4099	2.01426	4.76867	1.37768	4.51543	4.53292	4.29022	5.30047	4.75246
		1.22612	2.21623	-1.63827	1.98031	-2.22448	1.69604	2.07405	2.36815	1.65598	1.21468
GCNT4	NM_016591	1.12345	6.04366	-2.09853	5.56791	-1.45044	5.85382	5.96028	6.12821	5.05883	5.59172
F2RL2	NM_001256566	1.47844	9.69458	-3.20817	9.10108	-2.31935	9.3542	9.41664	9.98072	8.29897	8.767
LOC101929201	XR_948495	-1.19728	1.68126	2.46678	2.10944	1.5511	1.84608	1.81615	1.55639	2.85902	2.18968
HOMER1	NM_001277077	1.01983	4.42829	2.27116	4.9993	1.95628	4.9027	4.41415	4.44248	5.62591	5.41059
		1.31292	2.31982	-2.74638	1.64122	-1.64094	2.1376	2.13173	2.52451	1.06698	1.80999
CKMT2-AS1	NR_034121	-1.23509	4.07767	2.07651	4.42399	1.35776	4.14295	4.23282	3.9282	4.98236	4.36943
		2.11065	3.38499	-1.91716	3.46532	-1.83177	3.50273	2.88877	3.96646	3.02749	3.09322
EDIL3	NM_001278642	-1.07884	3.67483	-1.81567	3.1611	-2.02074	3.07142	3.72998	3.6205	2.76	2.60562
		-1.31231	2.02226	1.69524	2.18349	2.28001	2.35637	2.2278	1.83569	2.59718	3.02473
		2.56963	4.37264	-1.91873	4.61213	-1.07217	5.05559	3.74454	5.1061	4.16595	5.00557
LUCAT1	NR_103548	2.03185	2.55094	3.34807	3.88825	2.20965	3.64035	2.0903	3.11309	4.85642	4.25691
FAM172A	NM_001163417	-3.13644	4.95102	1.16656	4.30435	1.02839	4.2148	5.84378	4.19465	4.41691	4.23504
MCTP1	NM_001002796	1.90845	3.00449	1.84372	3.92321	2.19126	4.03301	2.57424	3.50664	4.38926	4.6384
LOC105379096	XR_948598	1.60464	2.64955	-2.68924	2.18538	-1.45381	2.72931	2.33029	3.01254	1.58534	2.4727
GIN1	NM_017676	-1.83576	3.52461	2.39285	3.68962	1.51618	3.40054	3.98993	3.11355	4.37228	3.71399
STARD4	NM_001308056	2.1022	8.02699	-1.25031	8.41812	-1.18662	8.45648	7.50891	8.58081	8.25852	8.33395
NREP	NM_001142474	-1.00707	5.40512	-2.41575	4.72113	-1.87558	4.92552	5.41021	5.40004	4.12757	4.4927
		-1.75299	3.50593	1.69649	3.4848	2.40041	3.70247	3.93414	3.12432	3.88687	4.3876
		1.42723	2.10867	-2.13924	1.74825	-1.93773	1.84288	1.86762	2.38084	1.28374	1.42647
		-2.88452	3.46333	2.04249	3.25715	1.76601	3.16625	4.3108	2.78247	3.8128	3.60296
FBN2	NM_001999	-1.66955	9.31069	-4.59772	7.7703	-3.10202	8.09059	9.68776	8.9483	6.74738	7.31509
		-2.06627	2.32307	-1.25903	1.68348	-1.38332	1.60678	2.90484	1.85781	1.5255	1.38967
IRF1	NM_002198	4.27442	5.21434	-2.3586	5.71406	-1.44913	6.09298	4.27072	6.36645	5.12852	5.83126
		1.24028	1.62145	-1.1518	1.67916	-2.04551	1.15813	1.47354	1.7842	1.58031	0.75174
CDKL3	NM_001113575	-2.29215	2.71423	1.52518	2.46682	1.11716	2.25956	3.37775	2.18105	2.79003	2.34089
SPOCK1	NM_004598	-1.07605	7.59112	2.42466	8.15232	1.80004	7.95115	7.64418	7.53843	8.81621	8.38646
HNRNPA0	NM_006805	-2.21066	6.35724	1.33211	6.014	1.18019	5.92901	6.95518	5.8107	6.22441	6.04972
SNORD63	NR_002913	-2.12188	5.16319	1.7875	5.05058	2.00015	5.12468	5.7343	4.64896	5.4869	5.64907
LRRTM2	NM_015564	3.18939	4.04742	-3.17725	4.0508	-2.15364	4.38143	3.29635	4.96963	3.30185	3.86285
TMEM173	NM_001301738	2.88976	7.03411	-1.56987	7.50874	-1.43399	7.57663	6.31016	7.84111	7.19046	7.32107
HBEGF	NM_001945	1.01974	3.80642	2.46723	4.42429	2.17661	4.34552	3.79235	3.82055	5.12344	4.94263
GNPDA1	NM_005471	-1.53048	4.72138	2.26045	4.97802	1.66238	4.77694	5.03834	4.42436	5.60097	5.15761
SPINK1	NM_003122	1.00112	1.78703	1.2479	1.94103	2.00782	2.23479	1.78622	1.78784	2.10734	2.79347
LOC102546294	NR_105057	-1.22902	1.72481	2.47056	2.13753	1.07277	1.63234	1.87997	1.58246	2.8873	1.6838
PDGFRB	NM_002609	-1.04359	8.29972	-2.02849	7.742	-1.46477	7.98892	8.33055	8.269	7.24859	7.71833
CD74	NM_001025158	1.56827	5.16108	-2.05137	4.95051	-1.3717	5.26294	4.84669	5.49586	4.45927	5.03989
		2.52452	3.35683	-1.66285	3.70572	-1.91034	3.59354	2.75465	4.09066	3.357	3.15683
CCDC69	NM_015621	2.00366	2.81587	-1.3048	3.16374	-1.31976	3.15499	2.35883	3.36147	2.97764	2.96119
ADAM19	NM_033274	1.57845	7.07885	-2.5593	6.7037	-2.01725	6.891	6.75725	7.41576	6.06001	6.40337
		1.28136	4.46188	-2.48064	3.93474	-2.56726	3.90541	4.28663	4.6443	3.33359	3.28407
SLIT3	NM_001271946	-1.40149	8.36511	-2.86531	7.32658	-2.37408	7.47551	8.61213	8.12517	6.60648	6.8778
FAM196B	NM_001129891	-1.82486	5.63568	2.66181	5.88243	2.01675	5.70207	6.08625	5.21846	6.63087	6.23049
RAB24	NM_001031677	2.03992	5.08469	-1.97267	5.11136	-1.30347	5.43034	4.59637	5.62488	4.64473	5.24252
PROP1	NM_006261	1.99913	3.47913	-1.56322	3.67817	-2.34219	3.34471	3.01515	4.01452	3.37	2.78666
LOC102724657	XM_006714943	1.36305	3.19048	-2.09799	2.8373	-1.41665	3.1605	2.97487	3.42171	2.3527	2.91923
ZFP62	NM_001172638	-1.88163	3.81347	2.09949	3.88298	1.47023	3.6521	4.29663	3.38465	4.45469	3.94069
FOXQ1	NM_033260	1.01797	4.34191	2.83473	5.05077	1.75719	4.74402	4.32908	4.35478	5.85799	5.16805
FOXCUT	NR_125804	1.8102	2.71335	-2.06475	2.59993	-1.28082	2.99113	2.31884	3.17499	2.12902	2.81792
FOXC1	NM_001453	1.16143	6.82834	-2.38964	6.27737	-1.97606	6.42707	6.72124	6.93714	5.68035	5.95451
RIPK1	NM_003804	2.035	6.84383	-1.64947	7.00521	-1.12785	7.28821	6.35048	7.37551	6.65351	7.20194
DSP	NM_001008844	2.73953	6.66707	-1.741	7.02221	-1.19351	7.30483	5.97962	7.43355	6.63363	7.17834
EDN1	NM_001168319	3.67285	7.17973	-1.53379	7.86465	-1.39168	7.93726	6.30235	8.17925	7.56215	7.70242
		2.12482	3.22741	1.28047	3.9909	1.1696	3.92793	2.72921	3.81655	4.17322	4.04256
MYLIP	NM_013262	-1.06847	5.90887	-2.53478	5.14681	-1.58864	5.5173	5.95684	5.86129	4.51943	5.1935
GMPR	NM_006877	10.5093	6.14271	-3.81021	7.03878	-1.51634	7.76345	4.67596	8.06955	6.13968	7.46896
		-2.55441	1.42326	1.20619	1.02571	-1.07238	0.847457	2.25235	0.89936	1.16982	0.79855
ACOT13	NM_001160094	-1.6332	5.17416	2.34717	5.41298	1.51984	5.12547	5.5401	4.8324	6.06332	5.43632
TRIM38	NM_006355	3.71363	8.41523	-1.68166	9.03198	-1.06303	9.37051	7.52187	9.4147	8.66481	9.32652
HIST1H3A	NM_003529	2.87221	4.14521	-1.77552	4.54262	-2.00719	4.44466	3.45342	4.97558	4.14734	3.9704
HIST1H2BD	NM_021063	1.55172	3.70653	2.29391	4.59705	2.00001	4.50936	3.40312	4.03699	5.2348	5.037
BTN3A1	NM_001145008	2.01606	5.40442	-1.27358	5.75671	1.00335	5.93621	4.92226	5.9338	5.58491	5.93862
BTN3A3	NM_001242803	3.76999	3.00221	-1.1405	4.01245	1.55336	4.41469	2.19385	4.10841	3.91874	4.7438
HCG11	NR_026790	-2.26114	3.73531	1.67358	3.54492	1.3349	3.39484	4.36991	3.19286	3.9358	3.60959
HIST1H2AI	NM_003509	-2.90488	5.81497	-1.45616	4.81768	1.02252	5.11243	6.63487	5.09639	4.55422	5.12852
HIST1H2BM	NM_003521	-1.05438	8.56478	-2.10663	7.9711	-1.72736	8.12282	8.60307	8.52667	7.45173	7.7381
		1.93755	4.17047	-1.96448	4.15929	-2.17028	4.07772	3.72056	4.67479	3.70064	3.55691
HLA-F	NM_001098478	3.23514	6.39119	-1.06472	7.24859	1.0486	7.32812	5.60014	7.29397	7.20349	7.36243
HLA-G	NM_002127	2.01998	5.75616	1.23363	6.4353	1.30872	6.4768	5.27129	6.28563	6.58854	6.67379
HLA-H	uc010jro.3	2.03565	2.89235	2.31914	4.01135	1.82909	3.86127	2.4247	3.45019	4.66378	4.32132
HLA-E	NM_005516	2.67944	9.51918	-1.2681	10.0839	-1.07764	10.2026	8.83473	10.2567	9.91399	10.1488
MICB	NM_001289160	2.15494	7.28822	-1.19432	7.7339	1.0477	7.8966	6.75541	7.86306	7.60687	7.93028
CFB	NM_001710	6.80625	5.98099	-2.96913	6.69142	-1.69481	7.13162	4.75547	7.52233	5.95229	6.76121
HLA-DRA	NM_019111	1.0382	1.51261	-1.22174	1.38792	2.94844	2.18481	1.48581	1.53989	1.25095	3.09984
PSMB9	NM_002800	3.14138	5.04641	-2.06601	5.39043	-1.06987	5.89029	4.28781	5.93921	4.89236	5.84178
GGNBP1	NR_028361	2.10058	2.59046	-1.18568	3.05527	-1.1607	3.07122	2.10981	3.1806	2.93488	2.9656
		-2.23427	4.4426	1.63217	4.23908	1.27477	4.07175	5.06019	3.90039	4.60718	4.25063
UHRF1BP1	NM_017754	1.93127	6.38537	-2.70243	6.11876	-1.75222	6.46052	5.92822	6.87777	5.44351	6.06859
		1.71664	3.32085	-1.51443	3.42097	-2.15078	3.13267	2.95385	3.73344	3.13466	2.62858
CLPSL1	NM_001010886	1.0706	3.10272	-2.15569	2.53848	-1.44353	2.87535	3.0539	3.15232	2.04417	2.62272
TBC1D22B	NM_017772	1.03817	5.86523	2.04408	6.38725	1.70708	6.26621	5.83827	5.89231	6.92376	6.66384
CMTR1	NM_015050	2.25928	6.51895	-1.32087	6.92969	1.17691	7.24989	5.95748	7.13334	6.73185	7.36834
LOC101929425	XR_242010	-1.2635	2.01461	1.18628	1.97233	2.15162	2.34131	2.19038	1.85295	2.0994	2.95837
		-1.60627	2.36037	3.27765	2.77013	2.21829	2.554	2.72685	2.04314	3.7558	3.19259
VEGFA	NM_001025366	-1.09423	5.89837	2.27962	6.40062	1.66121	6.18907	5.96369	5.83377	7.02256	6.566
ENPP4	NM_014936	-1.17484	2.66154	1.23307	2.69475	2.00522	3.00815	2.78031	2.54785	2.85011	3.55161
		-1.41388	2.10521	2.23777	2.38132	-1.04092	1.84099	2.36981	1.87015	3.03221	1.81229
		-3.30257	2.06449	1.1618	1.47958	1.34293	1.57373	3.09894	1.37535	1.59171	1.80073
LOC101927293	XR_926903	-1.72203	1.94815	2.12557	2.06876	1.46965	1.85218	2.37926	1.59515	2.683	2.15062
KCNQ5	NM_001160130	2.66043	4.96113	1.99856	6.1963	2.18578	6.25561	4.30526	5.71692	6.71588	6.84507
KCNQ5-IT1	NR_120503	3.19563	5.52933	1.71479	6.80844	2.08333	6.93981	4.75443	6.43053	7.20856	7.48942
MIR4463	NR_039670	-1.10343	1.31827	2.41111	1.77386	1.22767	1.38929	1.39118	1.24919	2.51889	1.54511
TPBG	NM_001166392	-1.02326	6.38852	2.28404	6.94224	1.61576	6.70914	6.40513	6.37196	7.56355	7.06417
		1.70167	2.64371	-1.1195	2.97231	-2.2666	2.39286	2.2879	3.05485	2.892	1.87432
PRSS35	NM_001170423	-1.15649	3.52343	2.25355	3.96312	1.37412	3.64217	3.62987	3.42012	4.59232	3.87863
NT5E	NM_001204813	1.97968	9.17929	2.07534	10.1982	1.6833	10.0538	8.69986	9.68513	10.7385	10.4364
		-1.44848	1.12694	1.9959	1.29694	2.26078	1.35728	1.42547	0.89093	1.88797	2.06775
SMIM8	NM_001042493	-1.35276	3.68793	2.10108	3.97607	1.70896	3.84358	3.91232	3.47641	4.54754	4.24953
		2.23741	1.42113	-1.09432	2.05014	-1.02886	2.09556	0.95436	2.11619	1.98616	2.07514
		1.22336	2.23974	-1.14984	2.28695	2.18375	2.89905	2.09903	2.38988	2.18845	3.51669
FAM26E	NM_153711	2.57228	7.61208	-1.5354	8.00877	-1.06392	8.27923	6.961	8.32405	7.70544	8.23466
		-1.18223	1.54145	1.8677	1.82113	2.2304	1.91871	1.66693	1.42542	2.32668	2.58272
		-2.13319	3.07408	1.07782	2.62928	1.93411	3.01429	3.66879	2.57578	2.6839	3.52745
HINT3	NM_138571	-1.46788	5.0357	2.55992	5.4021	1.57403	5.08315	5.32017	4.76644	6.12254	5.4209
RSPO3	NM_032784	3.90775	5.43968	3.14426	7.29067	2.71929	7.19652	4.54465	6.51099	8.16371	7.95422
LAMA2	NM_000426	-1.38378	6.34227	-3.64611	5.09435	-2.59764	5.3798	6.5809	6.11229	4.24593	4.73509
ENPP1	NM_006208	1.08143	7.75682	-2.63428	7.0804	-2.45408	7.13659	7.70056	7.8135	6.41609	6.51832
PEX7	NM_000288	-1.86995	3.22493	1.69519	3.16277	2.2774	3.34632	3.70788	2.80488	3.56633	3.99227
TNFAIP3	NM_001270507	5.31662	7.12784	1.5063	8.72478	1.50214	8.72285	6.02377	8.43428	9.02529	9.0213
STX11	NM_003764	2.09074	3.87536	-1.88843	3.95864	1.0072	4.44888	3.3797	4.44371	3.52652	4.45406
		-2.35695	0.99936	1.27592	0.71116	1.25568	0.702071	1.79371	0.55679	0.90833	0.88526
		-2.31182	3.27671	1.49972	3.00565	-1.02145	2.71214	3.93652	2.72749	3.31218	2.69687
ULBP1	NM_025218	-4.33055	3.23485	1.57224	2.65237	1.26412	2.50935	4.46052	2.34597	2.99879	2.6841
PLEKHG1	NM_001029884	1.09826	3.44125	-2.00942	2.96368	-1.45114	3.22978	3.3743	3.50952	2.50274	2.97233
CLDN20	NM_001001346	-2.1582	1.9885	1.47532	1.76796	1.08037	1.56433	2.61939	1.50956	2.07059	1.62108
TULP4	XM_011535946	-2.34795	6.12773	1.84018	5.96661	1.52615	5.83987	6.77428	5.54288	6.42273	6.15278
		1.60159	2.51644	-2.33162	2.18461	-1.88574	2.37783	2.19952	2.87902	1.65769	1.96389
		-1.01179	1.76904	2.89136	2.40761	2.08012	2.22714	1.77752	1.76061	3.29236	2.81728
SERPINB9P1	NR_033851	2.86007	2.43554	-1.80211	2.85249	-1.22461	3.15926	1.79275	3.3088	2.45911	3.01648
SERPINB9	NM_004155	2.33259	5.67821	-3.22138	5.41273	-1.44351	6.05137	5.10002	6.32195	4.63427	5.79237
LOC100507194	NR_038295	-1.72439	1.5414	2.08171	1.64357	1.14067	1.28913	1.98377	1.19768	2.25545	1.38756
SLC22A23	NM_001286455	-1.17519	3.50367	2.13683	3.89861	1.34937	3.59882	3.62205	3.38916	4.48463	3.82145
NRN1	NM_001278710	2.24526	4.93577	-1.67385	5.16865	-1.47747	5.26448	4.38669	5.55357	4.8104	4.99044
		2.91618	2.36934	-3.12945	2.29813	-3.12945	2.29813	1.71991	3.26399	1.61808	1.61808
MAK	NM_001242385	1.98923	2.95447	-2.05117	2.92821	-1.29464	3.30041	2.49973	3.49194	2.45549	3.11939
ELOVL2	NM_017770	-1.69783	4.92091	-1.77279	4.1202	-2.14764	3.96432	5.31755	4.55386	3.72784	3.45111
NEDD9	NM_001142393	1.4717	3.65958	-2.45566	3.23662	-1.65522	3.56693	3.39144	3.94892	2.65281	3.2219
LOC101928354	XR_241980	1.30906	2.8406	-2.06084	2.46531	-1.01435	3.03121	2.65297	3.0415	1.99827	3.02095
MBOAT1	NM_001080480	1.25585	6.17677	-3.35616	5.3997	-2.14024	5.76835	6.01463	6.34329	4.59648	5.24552
FAM65B	NM_001286445	2.26018	6.06493	-3.41565	5.72739	-1.54054	6.36226	5.50517	6.68161	4.90945	6.05817
HIST1H4B	NM_003544	-3.39653	2.55511	1.27843	1.99035	1.32062	2.01167	3.5851	1.82104	2.17541	2.22225
HIST1H2AB	NM_003513	-2.12492	3.68523	-1.37804	2.94103	-1.10457	3.10885	4.26883	3.18142	2.7188	3.03794
HIST1H2BC	ENST00000314332	1.12004	3.78019	2.34445	4.43509	1.69988	4.22828	3.6993	3.86285	5.0921	4.62828
HIST1H2BG	NM_003518	1.39593	2.81008	4.31153	3.97778	1.37497	3.28265	2.57975	3.06098	5.16918	3.52038
HIST1H3G	NM_003534	-1.33462	5.47969	-3.60443	4.2511	-1.20403	5.13975	5.69186	5.27543	3.42566	5.00756
LOC285819	NR_038992	2.19351	2.17542	-1.59373	2.45551	-1.55487	2.47584	1.68138	2.81462	2.14221	2.17783
HIST1H1B	NM_005322	-2.69146	4.66286	-1.25054	3.83838	-1.21169	3.86205	5.43143	4.00304	3.68049	3.72602
HIST1H3I	NM_003533	-1.81216	9.96946	-2.00775	9.03305	-1.58753	9.2104	10.4075	9.54982	8.54424	8.88304
		2.82602	3.48589	-1.60585	3.95853	-1.15737	4.20817	2.81615	4.31492	3.63158	4.10407
TRIM26	NM_001242783	2.64075	6.2472	-1.47607	6.70006	-1.03958	6.95876	5.58587	6.98682	6.42506	6.93082
IER3	NM_003897	1.70081	7.40936	2.47916	8.4319	1.48467	8.08241	7.03615	7.80237	9.11222	8.37251
C6orf15	NM_014070	2.1552	4.05513	-1.20234	4.51182	-1.16452	4.5355	3.53888	4.6467	4.38086	4.42696
PSORS1C3	AB932953	1.284	2.84575	-1.03372	3.00776	-2.07474	2.44937	2.67113	3.03178	2.98394	1.97885
HLA-B	NM_005514	2.30409	2.85053	1.27219	3.6851	1.45381	3.77581	2.31133	3.51553	3.86285	4.05537
LOC102725068	XR_432000	2.46319	4.29815	-1.37045	4.76459	-1.53613	4.67744	3.6968	4.99733	4.54268	4.37803
TAP2	NM_000544	4.25338	6.19939	-1.96771	6.82534	-1.23963	7.17441	5.24243	7.33104	6.35452	7.02113
PSMB8	NM_004159	2.18009	7.37319	-1.61107	7.605	-1.17223	7.84132	6.8324	7.95679	7.26877	7.72753
TAP1	NM_000593	5.41406	6.87113	-1.99377	7.68281	-1.21668	8.05395	5.75996	8.19667	7.20117	7.91372
MLN	NM_001040109	1.50063	3.90478	-2.0696	3.6463	-1.97311	3.68584	3.62296	4.20853	3.15918	3.22806
NUDT3	ENST00000607016	-2.24493	6.48268	-1.04654	5.89263	-1.58936	5.58132	7.09221	5.92554	5.85991	5.25709
ETV7	NM_001207035	5.01886	5.15787	-2.3444	5.80413	-1.30364	6.257	4.12383	6.45119	5.22197	6.06865
MIR3925	NR_037491	1.00668	4.16304	-2.0113	3.62894	-1.11474	4.08874	4.15824	4.16785	3.15972	4.01114
TMEM217	NM_001162900	1.41866	3.07271	2.07416	3.82555	2.41106	3.91906	2.83078	3.33531	4.38784	4.60498
		-1.06329	2.34335	2.14435	2.79614	2.38814	2.8593	2.38804	2.2995	3.40004	3.55539
		-2.09545	1.27784	1.27713	1.01235	1.35745	1.04869	1.91842	0.85116	1.20407	1.29206
LOC101929705	NR_125864	-2.0856	2.36959	2.29229	2.42357	1.87205	2.30634	2.95842	1.89796	3.09475	2.80258
RCAN2	NM_001251973	-1.44035	6.79843	-5.81025	5.1159	-2.5464	5.8272	7.06673	6.54031	4.00171	5.19185
TNFRSF21	NM_014452	2.39816	6.13766	1.0305	6.82261	1.30468	6.99018	5.53904	6.80097	6.84432	7.18466
PTCHD4	NM_001013732	2.29143	3.62137	-1.59583	3.91692	-1.01613	4.257	3.07231	4.26856	3.59425	4.24548
GSTA3	NM_000847	2.09795	2.36919	-1.22824	2.81102	-1.55617	2.62491	1.89424	2.96322	2.66663	2.32522
GSTA4	NM_001512	-2.3957	4.93856	2.12388	4.86147	1.70702	4.71839	5.60884	4.34839	5.43509	5.11987
RAB23	NM_001278666	-1.21396	7.17764	2.07902	7.54865	1.65564	7.3939	7.31886	7.03914	8.09504	7.76653
LOC100506188	NR_109774	2.01316	2.46499	1.49291	3.29728	-1.34848	2.79689	2.0114	3.02086	3.59899	2.58952
		1.01667	2.44452	4.75353	3.39983	1.72588	2.82282	2.43262	2.45647	4.70547	3.2438
LINC00472	NR_026807	2.19663	3.74425	1.2362	4.50504	1.49731	4.63673	3.21939	4.35468	4.66059	4.93705
MIR30A	NR_029504	1.54912	3.82502	-1.23323	3.99967	-2.12926	3.56716	3.5223	4.15375	3.85131	3.0634
		2.39295	2.77231	1.03442	3.49657	1.54654	3.77369	2.21346	3.47225	3.52107	4.10129
SLC17A5	NM_012434	-1.09372	6.54066	2.16774	7.01228	2.09594	6.98981	6.6056	6.47636	7.59255	7.54396
LOC101928489	NR_110889	-2.02132	3.6153	1.38592	3.37033	1.15857	3.24756	4.15842	3.14312	3.61396	3.35546
COL12A1	NM_004370	-1.30587	10.2091	-2.80018	9.24583	-2.29026	9.40164	10.4034	10.0184	8.53286	8.82287
		2.19967	2.41724	1.03974	3.07985	-1.15305	2.94736	1.91458	3.05187	3.10809	2.84642
		1.94828	4.34489	-1.79282	4.41137	-2.04533	4.30555	3.89034	4.85254	4.01031	3.82021
ELOVL4	NM_022726	-2.05613	4.65606	3.41312	4.97235	3.18358	4.9301	5.20497	4.16504	5.93613	5.83569
FAM46A	NM_017633	3.3655	5.84978	-1.27294	6.61395	-1.04507	6.75846	5.03951	6.79033	6.44216	6.72673
LOC102724168	XR_427990	2.21184	2.18054	-1.07995	2.77106	1.28728	3.00375	1.68185	2.8271	2.71614	3.19143
		2.50106	3.30897	-1.66304	3.65037	-1.75031	3.60935	2.71313	4.03567	3.30185	3.22806
HACE1	NM_020771	-1.957	4.6358	2.58704	4.81377	1.73005	4.55499	5.14535	4.17671	5.54801	4.96752
		-2.17638	2.54552	1.16469	2.1528	-1.0879	1.98393	3.16756	2.04563	2.26558	1.92409
POPDC3	NM_022361	-1.67013	4.10872	2.03996	4.23855	1.5366	4.0534	4.49532	3.75536	4.7839	4.3751
SOGA3	NM_001012279	2.10342	4.10748	-1.19429	4.54884	-1.19641	4.54753	3.60598	4.67872	4.42257	4.42001
LOC102723409	BC035400	1.2637	2.76294	-2.35445	2.23545	-1.37932	2.69497	2.59927	2.93692	1.70153	2.47296
CTGF	NM_001901	1.49278	8.99651	-2.28211	8.67457	-1.66156	8.91636	8.71215	9.29015	8.09978	8.55761
TAAR3	NR_028511	1.60325	2.64981	-2.16709	2.38997	-1.74995	2.57702	2.3311	3.0121	1.89634	2.20479
SLC18B1	NM_052831	2.45122	6.02296	-2.01286	6.17913	-1.51224	6.39903	5.41083	6.70433	5.69508	6.10764
SLC2A12	NM_145176	2.01766	6.19088	-2.71503	5.95397	-1.55863	6.38974	5.70521	6.71789	5.27692	6.07761
AHI1	NM_001134830	-1.65037	4.24528	2.38527	4.48267	1.71119	4.26919	4.62203	3.89924	5.15339	4.67424
TFB1M	NM_016020	-1.27908	4.73843	2.1474	5.0857	1.28747	4.74297	4.91931	4.5642	5.66679	4.92874
		2.11017	2.11501	-1.14755	2.62005	-1.66005	2.32705	1.64385	2.72121	2.52265	1.98998
PHF10	NM_018288	-1.4867	5.8073	2.27532	6.09253	1.73237	5.91139	6.1004	5.52829	6.71436	6.32104
DLL1	NM_005618	2.13966	3.95783	-2.23693	3.92083	-1.46798	4.25846	3.44699	4.54437	3.38285	3.99054
		2.15494	7.28822	-1.19432	7.7339	1.0477	7.8966	6.75541	7.86306	7.60687	7.93028
		2.12257	4.78836	-1.42425	5.10046	-1.00275	5.35996	4.27613	5.36194	4.85174	5.35798
		2.66394	6.24531	-1.47846	6.70398	-1.04635	6.9592	5.5784	6.99196	6.42786	6.9266
		2.18009	7.37319	-1.61107	7.605	-1.17223	7.84132	6.8324	7.95679	7.26877	7.72753
		5.41406	6.87113	-1.99377	7.68281	-1.21668	8.05395	5.75996	8.19667	7.20117	7.91372
		2.69357	6.46603	-1.06855	7.1722	1.15375	7.32262	5.79066	7.22018	7.12453	7.42651
		2.67944	9.51918	-1.2681	10.0839	-1.07764	10.2026	8.83473	10.2567	9.91399	10.1488
		1.32041	4.60018	3.49601	5.63604	3.13829	5.56926	4.40406	4.80504	6.61075	6.45502
		2.14136	7.2949	-1.15126	7.76253	1.04825	7.89873	6.76628	7.86481	7.66159	7.93279
		4.05213	5.13184	-2.3425	5.59186	-1.48785	5.94598	4.22082	6.2395	5.01145	5.66627
		2.46174	4.37159	-1.66352	4.688	1.08208	5.12606	3.76979	5.06947	4.33523	5.18328
		2.3523	1.3984	-1.35241	1.91542	-1.69916	1.72114	0.91145	2.14552	1.70999	1.3807
		2.40956	6.09516	-1.37279	6.52992	1.04333	6.793	5.4937	6.76247	6.30536	6.82366
		1.7072	7.41148	2.5781	8.46296	1.48107	8.08569	7.0357	7.80733	9.17364	8.37397
		2.05616	9.01107	1.3253	9.74707	1.34008	9.7549	8.50608	9.54603	9.95235	9.96835
		3.01193	4.64445	-1.87079	5.03534	-1.12354	5.42272	3.91671	5.5074	4.60375	5.33935
		2.18009	7.37319	-1.61107	7.605	-1.17223	7.84132	6.8324	7.95679	7.26877	7.72753
		5.41406	6.87113	-1.99377	7.68281	-1.21668	8.05395	5.75996	8.19667	7.20117	7.91372
		3.01833	6.38772	-1.03445	7.20963	1.1286	7.32086	5.64036	7.23411	7.18524	7.40865
		2.00126	5.58327	1.19118	6.23103	1.30502	6.29522	5.1052	6.10611	6.3585	6.49018
		2.67944	9.51918	-1.2681	10.0839	-1.07764	10.2026	8.83473	10.2567	9.91399	10.1488
		2.20494	3.54653	-1.40479	3.90962	-1.24725	3.99992	3.02173	4.16247	3.67212	3.84372
		4.28745	5.14051	-2.42361	5.62199	-1.55377	5.97038	4.1966	6.29672	5.01956	5.66095
		-1.14676	5.09	2.04583	5.48427	1.89569	5.43399	5.18974	4.99218	6.02487	5.9149
		-2.59348	3.2974	1.25575	2.84038	1.01225	2.68962	4.05574	2.68085	3.0094	2.69841
		2.0731	8.63323	-1.03193	9.15243	-1.03646	9.14926	8.12334	9.17513	9.12979	9.12347
		2.64075	6.2472	-1.47607	6.70006	-1.03958	6.95876	5.58587	6.98682	6.42506	6.93082
		1.7072	7.41148	2.5781	8.46296	1.48107	8.08569	7.0357	7.80733	9.17364	8.37397
		1.80194	4.03774	-1.36596	4.2539	-2.55496	3.74755	3.63525	4.4848	4.03489	3.1315
		2.1552	4.05513	-1.20234	4.51182	-1.16452	4.5355	3.53888	4.6467	4.38086	4.42696
		2.03403	4.60856	-1.90055	4.66294	-1.1662	5.03697	4.12476	5.1491	4.22268	4.92728
		2.18009	7.37319	-1.61107	7.605	-1.17223	7.84132	6.8324	7.95679	7.26877	7.72753
		5.41406	6.87113	-1.99377	7.68281	-1.21668	8.05395	5.75996	8.19667	7.20117	7.91372
		3.01833	6.38772	-1.03445	7.20963	1.1286	7.32086	5.64036	7.23411	7.18524	7.40865
		2.07425	7.62334	1.21497	8.30705	1.3233	8.36741	7.11519	8.16778	8.4487	8.57192
		2.67944	9.51918	-1.2681	10.0839	-1.07764	10.2026	8.83473	10.2567	9.91399	10.1488
		2.14368	3.62293	-1.53274	3.89427	-1.29339	4.02463	3.1144	4.21449	3.59838	3.84333
		2.25854	7.31863	-1.13762	7.83632	1.09005	7.99184	6.75449	7.92988	7.74386	8.05428
		3.21556	4.94174	-1.98047	5.33996	-1.29565	5.66566	4.17051	5.85558	4.86974	5.4819
		3.06654	3.76957	-1.23584	4.50823	-1.1502	4.5615	3.04695	4.66356	4.35807	4.46167
		2.40169	5.14119	-1.76564	5.38624	1.06657	5.85823	4.54787	5.81192	4.99173	5.9049
		2.04309	8.44436	-1.03273	8.95218	-1.01766	8.96281	7.9447	8.97545	8.92898	8.95019
		2.70761	6.48316	-1.56516	6.91065	-1.10278	7.17044	5.80434	7.24136	6.59505	7.10022
		1.7072	7.41148	2.5781	8.46296	1.48107	8.08569	7.0357	7.80733	9.17364	8.37397
		2.1552	4.05513	-1.20234	4.51182	-1.16452	4.5355	3.53888	4.6467	4.38086	4.42696
		2.20271	3.33556	-1.42515	3.68909	-1.92427	3.44917	2.81421	3.95349	3.44238	3.00918
		4.15017	6.2198	-2.00333	6.81092	-1.23767	7.17508	5.27737	7.33054	6.32814	7.02291
		2.18009	7.37319	-1.61107	7.605	-1.17223	7.84132	6.8324	7.95679	7.26877	7.72753
		5.41406	6.87113	-1.99377	7.68281	-1.21668	8.05395	5.75996	8.19667	7.20117	7.91372
		2.94237	7.01654	1.13435	7.92849	1.26873	8.00793	6.2811	7.83808	8.01995	8.18147
		2.00126	5.58327	1.19118	6.23103	1.30502	6.29522	5.1052	6.10611	6.3585	6.49018
		2.67944	9.51918	-1.2681	10.0839	-1.07764	10.2026	8.83473	10.2567	9.91399	10.1488
		2.00843	3.54777	-1.50971	3.77749	-1.2393	3.92848	3.08022	4.08629	3.49202	3.77677
		1.88397	4.36266	5.52322	5.9498	4.75528	5.86123	3.92963	4.84341	7.30892	7.09294
		2.1007	7.16336	-1.13213	7.62873	1.0664	7.76502	6.64791	7.71878	7.53974	7.81153
		4.28745	5.14051	-2.42361	5.62199	-1.55377	5.97038	4.1966	6.29672	5.01956	5.66095
		-1.20206	2.68641	1.77009	2.94013	2.29364	3.09841	2.82244	2.55693	3.38075	3.75457
		2.12257	4.78836	-1.42425	5.10046	-1.00275	5.35996	4.27613	5.36194	4.85174	5.35798
		2.7084	6.42182	-1.4914	6.88626	-1.05144	7.14435	5.74319	7.18063	6.60396	7.10826
		2.1552	4.05513	-1.20234	4.51182	-1.16452	4.5355	3.53888	4.6467	4.38086	4.42696
		2.20271	3.33556	-1.42515	3.68909	-1.92427	3.44917	2.81421	3.95349	3.44238	3.00918
		-1.04847	2.4401	1.59775	2.72332	2.07347	2.88466	2.47448	2.4062	3.08224	3.45825
		2.69107	4.87249	-1.93426	5.14076	-1.1345	5.54686	4.21045	5.63863	4.68685	5.45658
		2.17694	7.35715	-1.5681	7.60824	-1.14719	7.83999	6.81737	7.93967	7.29065	7.74157
		5.41406	6.87113	-1.99377	7.68281	-1.21668	8.05395	5.75996	8.19667	7.20117	7.91372
		3.01833	6.38772	-1.03445	7.20963	1.1286	7.32086	5.64036	7.23411	7.18524	7.40865
		-1.0271	2.20549	1.1931	2.31014	2.06808	2.65927	2.22486	2.18629	2.441	3.23458
		2.67944	9.51918	-1.2681	10.0839	-1.07764	10.2026	8.83473	10.2567	9.91399	10.1488
		2.12017	7.61232	-1.0897	8.11149	1.02894	8.19424	7.08951	8.17369	8.04976	8.21485
		4.19328	5.10784	-2.42116	5.57126	-1.59534	5.89896	4.17742	6.2455	4.9698	5.57164
		2.40169	5.14119	-1.76564	5.38624	1.06657	5.85823	4.54787	5.81192	4.99173	5.9049
		2.04309	8.44436	-1.03273	8.95218	-1.01766	8.96281	7.9447	8.97545	8.92898	8.95019
		2.68883	6.23867	-1.46884	6.70976	-1.04795	6.95896	5.56585	6.99283	6.43815	6.92526
		1.66607	6.80548	2.40172	7.7901	1.45201	7.44783	6.44721	7.18366	8.44773	7.72171
		3.65794	3.20135	-1.15539	4.16527	-2.41608	3.57828	2.39973	4.27076	4.06238	2.99809
		4.15017	6.2198	-2.00333	6.81092	-1.23767	7.17508	5.27737	7.33054	6.32814	7.02291
		2.18009	7.37319	-1.61107	7.605	-1.17223	7.84132	6.8324	7.95679	7.26877	7.72753
		5.41406	6.87113	-1.99377	7.68281	-1.21668	8.05395	5.75996	8.19667	7.20117	7.91372
		2.1318	5.2295	1.31645	5.99901	1.36914	6.02633	4.71189	5.80396	6.20061	6.25723
		2.67944	9.51918	-1.2681	10.0839	-1.07764	10.2026	8.83473	10.2567	9.91399	10.1488
		1.04804	4.77416	4.03559	5.72675	3.68918	5.67214	4.74043	4.80812	6.8209	6.69142
		2.08274	7.35054	-1.06922	7.85038	1.06641	7.94505	6.84033	7.89881	7.80225	7.99157
		4.41585	5.11858	-2.37224	5.64342	-1.5063	5.99806	4.15815	6.30084	5.05459	5.70983
		1.2644	3.62945	-1.38964	3.55736	-2.03404	3.25034	3.46417	3.80262	3.32791	2.77827
		2.12257	4.78836	-1.42425	5.10046	-1.00275	5.35996	4.27613	5.36194	4.85174	5.35798
		2.03327	7.08498	-1.09978	7.54643	-1.1735	7.49905	6.59155	7.61535	7.47814	7.38453
		-2.09607	2.9167	-1.10999	2.35483	1.3571	2.64241	3.499	2.43131	2.28076	2.87184
		2.68327	6.25346	-1.49178	6.71115	-1.05394	6.96786	5.58187	7.00586	6.42883	6.93007
		1.7072	7.41148	2.5781	8.46296	1.48107	8.08569	7.0357	7.80733	9.17364	8.37397
		2.0962	4.83732	-2.0431	4.85794	-1.26919	5.2258	4.3328	5.40058	4.36982	5.05667
		2.18009	7.37319	-1.61107	7.605	-1.17223	7.84132	6.8324	7.95679	7.26877	7.72753
		5.21237	6.50752	-1.96239	7.30409	-1.20553	7.67055	5.42463	7.80657	6.83396	7.5369
LOC442497	NR_033960	2.25485	2.53639	-1.56758	2.84715	-1.34472	2.9685	2.0168	3.18983	2.54129	2.76252
		1.5239	2.34233	-1.77963	2.21131	-2.23227	2.00458	2.05808	2.66585	1.83427	1.50734
LOC100419773	AK123300	-2.34128	2.52535	1.28103	2.15646	-1.00446	1.98198	3.21249	1.98519	2.3425	1.97877
BZW2	NM_001159767	-2.11407	5.14953	1.26095	4.8021	-1.12792	4.5501	5.71778	4.63776	4.97227	4.4641
AHR	NM_001621	-1.06189	8.69013	2.3595	9.24545	2.00523	9.13503	8.73356	8.64692	9.8854	9.65069
IL6	NM_000600	4.73929	7.50831	1.34355	8.92454	1.2115	8.85137	6.46939	8.71406	9.14011	8.99085
NFE2L3	NM_004289	2.38791	5.30631	-1.41542	5.71509	-1.02252	5.95511	4.71545	5.9712	5.46997	5.93907
HOTTIP	NR_037843	1.39155	3.53215	-2.5665	3.02312	-1.25129	3.6132	3.30184	3.77853	2.41873	3.45511
		2.03605	1.77933	-1.86537	1.86137	-1.60358	1.99514	1.33889	2.36466	1.4652	1.68336
		-2.20253	2.45411	-1.01116	1.94174	-1.0268	1.93059	3.08892	1.94976	1.93375	1.91161
		-2.12613	1.08473	1.58292	0.944296	1.36988	0.867232	1.75766	0.66943	1.33202	1.12348
YAE1D1	NM_001282446	-2.26053	5.349	2.0823	5.29565	2.03451	5.28047	5.96959	4.79293	5.85111	5.81761
RALA	NM_005402	-1.03903	5.0026	2.67806	5.64107	2.1064	5.48619	5.03029	4.97506	6.39625	6.04984
		2.22427	2.43651	-1.49102	2.77743	-1.27882	2.89766	1.92716	3.08049	2.50419	2.72568
C7orf69	NM_001302627	-1.08327	5.07228	-9.99482	2.91443	-8.28091	3.13925	5.1303	5.01491	1.69373	1.96512
		-1.11331	1.32437	2.14169	1.71262	1.01266	1.25824	1.40406	1.2492	2.34795	1.26735
		-1.73718	3.14093	2.22199	3.29367	1.78433	3.15791	3.56447	2.76772	3.91957	3.6031
SNORA15	NR_002957	1.14319	1.96045	-2.17525	1.38998	-1.24942	1.89192	1.86629	2.05936	0.93818	1.7381
ZNF107	NM_001013746	2.96009	4.58484	-1.61617	5.07592	-1.54809	5.10905	3.86837	5.43401	4.74143	4.80352
ABHD11-AS1	NR_026690	-1.10506	4.38826	-2.02973	3.77173	-1.04039	4.28813	4.46092	4.31679	3.2955	4.25966
LIMK1	NM_001204426	-1.51681	5.30182	2.03473	5.4984	1.38699	5.24048	5.61085	5.00981	6.03465	5.48177
		-2.52606	5.58624	1.24096	5.11101	1.19622	5.08525	6.29454	4.95765	5.26911	5.21613
SPDYE5	NM_001306141	-1.88159	2.97956	2.2817	3.09667	1.39942	2.79017	3.47022	2.55827	3.74838	3.0431
LOC105375355	XM_005250612	-1.17658	5.15173	2.01157	5.51694	1.43255	5.28871	5.27037	5.03577	6.04409	5.55436
STEAP1	NM_012449	1.30378	3.58021	2.01802	4.25309	1.82736	4.18904	3.39397	3.77667	4.78961	4.64643
CDK14	ENST00000449528	1.28809	1.91036	2.17455	2.60239	1.53586	2.39126	1.73645	2.10168	3.2224	2.72073
FZD1	NM_003505	-1.13108	4.39455	2.00194	4.78115	1.60755	4.6364	4.4843	4.3066	5.308	4.99146
AKAP9	NM_005751	-1.49235	5.38733	2.15339	5.63246	1.33482	5.31051	5.68386	5.10627	6.21288	5.52291
GNG11	NM_004126	1.63085	5.79194	2.51086	6.78717	2.03794	6.64924	5.44987	6.15549	7.48367	7.1826
		2.019	3.39599	6.88716	5.14749	2.97756	4.66151	2.92678	3.94042	6.72433	5.51455
PEG10	NM_001040152	-1.21043	7.75361	-1.60475	7.26789	-2.10763	7.0588	7.89259	7.61707	6.93472	6.54145
		3.13431	2.19161	-3.06924	2.21337	-1.33471	2.94989	1.51735	3.1655	1.54762	2.74897
MIR4653	NR_039797	-2.50444	5.09348	1.15777	4.57857	-1.07008	4.42498	5.7986	4.47411	4.68546	4.37639
SLC26A4	NM_000441	1.87724	3.54166	-2.14712	3.42977	-2.26772	3.38319	3.11637	4.02498	2.92258	2.84374
LRRN3	NM_001099658	14.8656	3.05777	-3.51326	4.57665	-1.02348	5.55518	1.67804	5.57195	3.75914	5.53846
FOXP2	NM_001172766	-2.12936	4.30552	1.6896	4.15584	1.23251	3.94261	4.88511	3.79469	4.55137	4.09629
CPED1	NM_001105533	2.43625	8.12175	-1.44071	8.52198	-1.35999	8.56477	7.50478	8.78944	8.26266	8.34584
		-1.08637	8.20684	-2.42415	7.48134	-1.66201	7.7722	8.26682	8.1473	6.86982	7.41437
TSPAN33	NM_178562	2.30665	3.07994	-3.32626	2.74048	-2.13455	3.14715	2.53549	3.74129	2.00739	2.64736
STRIP2	NM_001134336	1.16141	4.30858	2.18935	4.95096	1.82484	4.83232	4.20199	4.41787	5.54837	5.28564
CPA4	NM_001163446	-1.85105	6.81688	-2.15112	5.8084	-1.88335	5.91291	7.27551	6.38717	5.28208	5.47387
MEST	NM_001253900	-1.05638	4.94447	-2.61912	4.15284	-2.43775	4.21354	4.98419	4.90506	3.51598	3.61951
MKLN1	NM_001145354	-1.12592	7.68998	2.27218	8.17553	1.65972	7.96199	7.77601	7.6049	8.78898	8.33584
		2.05991	2.48022	-1.88722	2.55685	-1.13823	2.96083	2.01312	3.0557	2.13944	2.86891
TMEM140	NM_018295	5.80461	6.92029	-1.77033	7.88144	1.02025	8.31866	5.76701	8.30421	7.48019	8.33314
		2.45586	4.28713	-1.73723	4.56823	-1.18538	4.85974	3.68773	4.98396	4.18717	4.73861
		1.76525	4.94577	-2.17273	4.78024	-1.64524	5.00063	4.55279	5.37266	4.25315	4.65436
		-2.13381	1.18275	1.24474	0.900457	1.31475	0.933023	1.84971	0.75628	1.07212	1.15107
TTC26	NM_001144920	-1.38414	4.84228	2.04334	5.10296	1.55078	4.91979	5.08245	4.61346	5.64439	5.24645
UBN2	NM_173569	-1.16921	4.81598	2.70975	5.37573	1.91664	5.15249	4.93007	4.70453	6.14269	5.64311
		2.09451	2.41715	-1.23328	2.85333	-1.03445	2.98406	1.94198	3.00859	2.70609	2.95972
TRBV20-1	OTTHUMT00000352511	-1.5366	1.85041	1.8474	1.95967	2.0643	2.02266	2.18605	1.56631	2.45181	2.61196
GSTK1	NM_001143679	1.63042	6.84314	-2.00705	6.68343	-1.68636	6.81747	6.4996	7.20484	6.19976	6.45093
ZNF783	ENST00000378052	1.27468	3.92279	-1.78179	3.66146	-2.15805	3.50323	3.75163	4.10176	3.26843	2.99203
ASIC3	NM_004769	2.16118	3.1693	-1.21859	3.62819	-1.08624	3.71345	2.66178	3.7736	3.48839	3.65426
NUB1	NM_001243351	2.85682	6.65831	-2.01261	6.93557	-1.48635	7.16685	5.94402	7.45843	6.44936	6.88666
		2.01699	3.88177	-2.84968	3.58663	-1.67783	4.03017	3.40852	4.42072	2.90992	3.67412
ADAP1	NM_001284308	1.60746	4.30899	-2.09366	4.09742	-1.40282	4.41405	3.98018	4.66496	3.59893	4.17663
COX19	NM_001031617	-1.35913	3.68048	2.01768	3.93973	1.66269	3.81496	3.90847	3.46579	4.47849	4.19931
PMS2	NM_000535	-2.4337	5.05052	1.3915	4.68179	1.50922	4.73714	5.73268	4.44953	4.92617	5.04333
DAGLB	NM_001142936	-1.95766	6.32673	2.12774	6.38215	1.96138	6.32799	6.82982	5.86069	6.95001	6.83256
ETV1	NM_001163147	1.12521	5.32238	2.68989	6.08018	2.3009	5.97912	5.23796	5.40816	6.83571	6.61036
LOC541472	NR_131935	2.64423	5.06987	1.41354	6.06411	1.92461	6.27412	4.41674	5.81959	6.3189	6.76416
		-1.89427	3.17329	1.09347	2.80948	2.12086	3.24305	3.6674	2.74576	2.87467	3.83041
CLK2P1	NR_002711	1.28589	3.97992	-1.76982	3.73098	-2.05372	3.60918	3.80267	4.16544	3.34184	3.1272
HOXA2	NM_006735	-2.20765	2.49522	1.3426	2.19075	1.2537	2.14542	3.13103	1.98852	2.41355	2.31471
		-2.20328	4.49823	-1.03959	3.93624	1.1591	4.06946	5.104	3.96435	3.90833	4.17736
FKBP14	NM_017946	-2.13607	5.21089	1.35519	4.90644	1.06372	4.73644	5.78705	4.69209	5.13058	4.78121
PDE1C	NM_001191056	-2.16182	4.0072	-1.28896	3.3013	-1.1051	3.41663	4.60173	3.48948	3.12327	3.3453
AMPH	NM_001635	1.26903	5.54603	-2.07161	5.16855	-1.49724	5.42159	5.37683	5.72056	4.66981	5.13825
LOC101928716	XR_242166	1.67937	3.87328	2.4761	4.87561	2.59023	4.90397	3.51733	4.26525	5.57332	5.63833
INHBA	NM_002192	-1.2235	4.88027	2.8885	5.44863	1.82998	5.15444	5.02794	4.73693	6.26725	5.60876
LOC105375249	XR_927202	1.23763	6.04479	-14.4072	3.81871	-4.01291	5.10067	5.89296	6.20054	2.35182	4.19589
H2AFV	NM_012412	-2.71654	4.50401	-1.03822	3.8133	1.08582	3.89939	5.28222	3.84045	3.78634	3.95923
IGFBP3	NM_000598	-1.27957	6.97747	-2.71752	6.03785	-1.80445	6.3619	7.15757	6.80191	5.35962	5.95035
		2.35059	2.55457	-1.84774	2.76631	-1.50391	2.93534	2.0114	3.24442	2.35866	2.6557
TNS3	NM_022748	-1.07872	7.82477	-2.12706	7.20533	-1.75948	7.35144	7.87962	7.7703	6.68144	6.95515
GRB10	NM_001001549	1.16007	4.3845	1.6787	4.85221	2.33322	5.06735	4.2787	4.49291	5.24025	5.71523
PSPH	NM_004577	-2.1533	6.08181	-1.13551	5.46121	-1.28099	5.37205	6.6602	5.55365	5.37031	5.19639
		-2.00076	2.48148	1.13339	2.11953	1.43854	2.27839	3.03168	2.03113	2.21177	2.55574
ZNF733P	NR_003952	-1.34902	1.72255	1.81055	1.90065	2.23926	2.01954	1.95199	1.52008	2.37651	2.6831
LOC101929463	XR_252233	-2.09747	4.29853	1.36484	4.01539	-1.10125	3.72707	4.86594	3.79729	4.24602	3.65815
		1.41979	1.86836	-2.10628	1.508	-1.58068	1.77753	1.63255	2.13823	1.06353	1.47768
MIR3914-1	NR_037477	-1.35102	0.971673	1.20302	0.90212	2.27863	1.23746	1.21264	0.77859	1.04525	1.96676
GATSL2	NM_001145064	-5.24186	2.1505	1.69564	1.60144	1.28937	1.43689	3.65528	1.2652	2.02703	1.63187
HIP1	NM_001243198	-1.69577	5.46241	2.52531	5.72407	1.62378	5.43315	5.85665	5.09471	6.43117	5.79407
CCL26	NM_006072	1.85639	2.34183	3.16194	3.56519	2.03142	3.30212	1.93772	2.83022	4.49103	3.85271
TMEM60	NM_032936	2.1132	6.95019	-1.11519	7.43177	1.1226	7.59379	6.4314	7.51083	7.35354	7.67767
		-1.49478	5.5247	2.15565	5.76986	1.95766	5.70637	5.82227	5.24234	6.35046	6.21147
HGF	NM_000601	-1.22577	3.32422	2.53999	3.7939	1.77552	3.57081	3.47431	3.18062	4.52544	4.00886
SEMA3A	NM_006080	-1.02154	7.54598	2.29329	8.10725	1.80866	7.94659	7.56137	7.53062	8.72804	8.38554
SEMA3D	NM_152754	3.1489	6.15987	-4.94287	5.77605	1.01533	7.05359	5.38777	7.04262	4.73727	7.06457
SAMD9	NM_001193307	7.10237	8.7231	-1.25516	10.0859	1.05791	10.2917	7.42283	10.2511	9.92326	10.3323
SAMD9L	NM_001303496	6.803	8.6482	-2.20656	9.55324	-1.19034	10.0147	7.37501	10.1412	8.99938	9.88981
TFPI2	NM_001271003	4.42507	7.99923	4.87371	10.2226	3.04825	9.91515	6.998	9.1437	11.4287	10.7517
		-1.14805	9.23912	-2.02307	8.61682	-1.17834	9.02091	9.33925	9.14007	8.12352	8.90331
SHFM1	OTTHUMT00000319594	3.06348	2.76723	-1.34472	3.47002	-1.76148	3.25635	2.07508	3.69025	3.26294	2.87346
TMEM130	NM_001134450	-1.05954	5.15531	-2.3486	4.45549	-2.08406	4.55335	5.1972	5.11376	3.88196	4.05436
EPHB4	NM_004444	-2.06182	5.35609	1.40305	5.09794	1.64277	5.20526	5.90342	4.8595	5.34807	5.57563
RASA4B	ENST00000488284	-1.38298	3.80119	-1.25029	3.40955	-2.32637	2.90223	4.04227	3.57449	3.25223	2.35641
LOC105375438	XR_927840	2.38743	2.97765	1.92166	4.11512	1.93465	4.11945	2.41537	3.67083	4.61318	4.6229
LAMB1	NM_002291	-1.24081	8.63825	-2.02927	7.95717	-1.41644	8.22904	8.79529	8.48401	7.46305	7.98174
		-1.63063	2.71269	3.11674	3.09608	2.37975	2.94249	3.08824	2.38281	4.02285	3.63362
[truncated: 323 more rows]

## Sheet: microarray data2
Gene_Symbol	Gene Accession	Mock_P/Mock_M.fc	Mock_P/Mock_M.volume	US7_P/Mock_P.fc	US7_P/Mock_P.volume	US8_P/Mock_P.fc	US8_P/Mock_P.volume	N_Mock_M	N_Mock_P	N_US7_P	N_US8_P
IL33	NM_001199640	-1.12116	2.20094	32.2691	3.88843	7.58616	3.26984	2.28498	2.11999	7.13207	5.04336
GDF15	NM_004864	1.16252	6.58661	7.85271	8.04656	6.819	7.96139	6.47888	6.69614	9.66933	9.4657
SLC16A6	NM_001174166	1.07698	4.7526	16.4601	6.52102	6.61876	6.01718	4.69941	4.8064	8.8473	7.53296
PSG2	NM_031246	-1.69706	3.69461	10.1077	4.71485	6.22287	4.46066	4.09578	3.33274	6.67012	5.97032
RAB27B	NM_004163	1.96323	4.88503	4.26026	6.35588	5.11243	6.46658	4.42259	5.39582	7.48676	7.74983
SLC6A15	NM_001146335	1.05318	3.44747	10.8319	4.91167	4.65726	4.45876	3.4103	3.48505	6.92227	5.70453
IL24	NM_001185156	-1.05712	3.15006	8.55501	4.39378	4.58795	4.06318	3.19038	3.11024	6.20701	5.30809
IL13RA2	NM_000640	-1.06522	3.67385	7.66587	4.88147	4.5729	4.59612	3.71971	3.62856	6.56701	5.82167
MLLT11	NM_006818	-2.2267	5.26739	7.70786	6.01694	3.87275	5.61384	5.8764	4.72149	7.66782	6.67485
SERPINB4	NM_002974	1.25499	1.37661	23.7259	3.07974	3.85855	2.3287	1.22249	1.55017	6.11856	3.49823
LURAP1L	NM_203403	-2.16196	5.64936	7.69521	6.42605	3.83756	6.01284	6.23284	5.1205	8.06446	7.06069
LYPD3	NM_014400	1.69136	4.21503	3.98702	5.51934	3.81407	5.49255	3.85295	4.61113	6.60644	6.54246
ITGA2	NM_002203	3.22574	6.97659	5.5384	9.02301	3.68754	8.76329	6.18274	7.87237	10.3418	9.75503
PAG1	NM_018440	-1.12023	5.35662	5.38684	6.37538	3.61799	6.1332	5.43915	5.27535	7.70479	7.13054
CDH8	NM_001796	1.9653	3.1975	2.64438	4.3673	3.51438	4.53878	2.74706	3.72181	5.12474	5.53508
SERPINB2	NM_001143818	3.67869	6.35437	6.00469	8.55898	3.48491	8.2144	5.48387	7.36306	9.94915	9.16418
EVI2B	NM_006495	1.02171	2.83507	6.62348	3.98763	3.44702	3.63528	2.81962	2.8506	5.57819	4.63595
OR5B21	NM_001005218	-1.12893	2.52702	3.73591	3.25581	3.43953	3.21079	2.61601	2.44105	4.34251	4.22326
IFNA1	NM_024013	-1.08383	1.17682	1.34485	1.31667	3.42286	1.80093	1.23632	1.12018	1.54762	2.89538
SPHKAP	NM_001142644	-1.1032	4.23877	5.54393	5.26084	3.41892	4.9769	4.31021	4.16851	6.63942	5.94205
TMEM158	NM_015444	1.56255	6.20181	5.66333	7.68177	3.29573	7.34218	5.88821	6.53211	9.03376	8.25271
GK	NM_000167	-1.11146	2.75648	4.33941	3.58706	3.28456	3.43361	2.83376	2.6813	4.7988	4.397
CDCP1	NM_022842	1.19281	5.85415	5.04789	7.05454	3.20921	6.77178	5.72835	5.98271	8.31839	7.66493
TMEM251	NM_001098621	-1.41791	3.14507	2.83671	3.57716	3.19218	3.64562	3.40703	2.90326	4.40748	4.5778
ELOVL4	NM_022726	-2.05613	4.65606	3.41312	4.97235	3.18358	4.9301	5.20497	4.16504	5.93613	5.83569
PI3	NM_002638	1.29599	2.7086	3.51387	3.69914	3.18281	3.64271	2.52802	2.90207	4.71513	4.57237
SPRY2	NM_005842	1.61895	4.55047	4.1891	5.85407	3.17723	5.6843	4.21619	4.91125	6.97789	6.57902
PSG1	NM_001184825	-2.33992	2.2082	2.99993	2.34048	3.17666	2.36991	2.905	1.67854	3.26347	3.34605
CLDN1	NM_021101	1.58411	4.46584	3.89316	5.70685	3.06851	5.56025	4.14632	4.80999	6.77093	6.42753
TFPI2	NM_001271003	4.42507	7.99923	4.87371	10.2226	3.04825	9.91515	6.998	9.1437	11.4287	10.7517
OR56B1	NM_001005180	-1.00319	1.19251	2.17183	1.65782	3.03028	1.82217	1.19481	1.19022	2.30913	2.78967
C15orf48	NM_032413	1.87144	3.49316	3.17503	4.73497	2.99358	4.69921	3.07022	3.97437	5.64114	5.55624
KYNU	NM_001032998	1.50194	3.31838	4.2928	4.55606	2.95406	4.33626	3.03791	3.62474	5.72666	5.18744
E2F7	NM_203394	1.13941	5.61728	5.82505	6.86668	2.95046	6.4456	5.52392	5.71221	8.25448	7.27315
HLA-DRA	NM_019111	1.0382	1.51261	-1.22174	1.38792	2.94844	2.18481	1.48581	1.53989	1.25095	3.09984
TBC1D8	NM_001102426	-1.86023	3.42761	4.94065	3.9986	2.9076	3.69964	3.90447	3.00899	5.31369	4.54882
DNER	NM_139072	1.35301	3.22779	3.18501	4.20668	2.79494	4.1286	3.01706	3.45323	5.12453	4.93605
PLAU	NM_001145031	-1.05387	7.18284	3.89081	8.0658	2.78267	7.84868	7.22078	7.14509	9.10516	8.62156
MOSPD1	NM_001306188	-1.75092	7.1548	3.92733	7.68584	2.72682	7.4507	7.57026	6.76215	8.7357	8.20937
RSPO3	NM_032784	3.90775	5.43968	3.14426	7.29067	2.71929	7.19652	4.54465	6.51099	8.16371	7.95422
TRIM48	NM_024114	-2.65715	1.64222	1.46237	1.32835	2.70921	1.65142	2.49207	1.08219	1.6305	2.52006
EREG	NM_001432	2.13529	5.77328	4.04932	7.2857	2.68514	7.02282	5.25194	6.34637	8.36405	7.77137
DTNA	NM_001128175	-1.49212	4.1392	4.64201	4.84295	2.67606	4.51513	4.43793	3.86057	6.07532	5.28068
CDA	NM_001785	-1.2335	7.12504	2.97642	7.72208	2.63869	7.6432	7.27803	6.97527	8.54885	8.37509
SLC4A5	NM_021196	-1.71093	3.15075	3.16773	3.52194	2.61854	3.41152	3.56187	2.78709	4.45054	4.17585
DUSP10	NM_007207	-1.17396	6.78131	4.35379	7.65454	2.61259	7.32667	6.89799	6.66661	8.78888	8.05209
PAPPA	NM_002581	-1.69229	6.38584	4.24811	6.98351	2.59508	6.67013	6.7766	6.01762	8.10444	7.3934
IL12A	NM_000882	1.08241	3.52283	2.0807	4.07481	2.5788	4.20864	3.46617	3.58041	4.63748	4.94711
FBXO48	NM_001024680	-3.18073	4.09913	3.31202	4.1229	2.53478	3.96311	5.01793	3.34857	5.07628	4.69043
DYRK3	NM_001004023	-1.50577	4.87943	3.68317	5.45307	2.48308	5.208	5.1836	4.5931	6.47405	5.90523
STC1	NM_003155	3.56502	8.78094	3.06509	10.5226	2.46611	10.3764	7.91173	9.74564	11.3616	11.0479
PTGS2	NM_000963	3.33748	7.17879	3.77535	9.00809	2.46312	8.72667	6.36186	8.10062	10.0172	9.40111
NCF2	NM_000433	3.29939	4.24417	2.26175	5.7504	2.43159	5.79737	3.46954	5.19174	6.36918	6.47364
PHLDA1	NM_007350	1.11894	4.84435	3.8314	5.81485	2.43065	5.52977	4.76396	4.92609	6.86396	6.20743
TMEM217	NM_001162900	1.41866	3.07271	2.07416	3.82555	2.41106	3.91906	2.83078	3.33531	4.38784	4.60498
BMP2	NM_001200	-1.27805	3.0249	3.77697	3.6892	2.4109	3.42963	3.20705	2.8531	4.77033	4.12267
GPR3	NM_005281	-1.86103	3.83101	2.68076	4.05853	2.39519	3.98969	4.30517	3.40907	4.83171	4.66921
PODXL	NM_001018111	2.72318	4.59061	2.04618	5.86355	2.39013	5.96531	3.9245	5.36979	6.40272	6.62688
PELI2	NM_021255	-2.39913	3.86407	1.78679	3.67898	2.35507	3.85269	4.54655	3.28404	4.12141	4.51981
NOV	NM_002514	1.13075	8.07635	1.73879	8.55522	2.3409	8.75755	7.9882	8.16548	8.96356	9.39254
GRB10	NM_001001549	1.16007	4.3845	1.6787	4.85221	2.33322	5.06735	4.2787	4.49291	5.24025	5.71523
CYP1B1	NM_000104	-1.20281	4.27545	3.34267	4.93869	2.3123	4.71033	4.41073	4.14432	5.88532	5.35365
MMP1	NM_001145938	1.80888	9.52049	3.71997	10.864	2.30137	10.5418	9.10254	9.95764	11.8529	11.1601
ETV1	NM_001163147	1.12521	5.32238	2.68989	6.08018	2.3009	5.97912	5.23796	5.40816	6.83571	6.61036
B3GLCT	NM_194318	-1.44405	3.88826	3.51779	4.44795	2.27996	4.18471	4.16234	3.63222	5.44689	4.82123
NUFIP1	NM_012345	-1.07997	3.5482	1.9211	3.93603	2.27796	4.04363	3.60413	3.49314	4.43507	4.68088
SEMA6D	NM_001198999	-1.45683	4.27795	3.07017	4.75596	2.27758	4.57048	4.55797	4.01514	5.63346	5.20264
PEX7	NM_000288	-1.86995	3.22493	1.69519	3.16277	2.2774	3.34632	3.70788	2.80488	3.56633	3.99227
AJAP1	NM_001042478	1.30529	4.72422	2.07827	5.42238	2.2739	5.48095	4.53594	4.92031	5.97569	6.10548
C12orf56	NM_001099676	-1.19893	1.6484	3.50108	2.25198	2.27308	2.0304	1.78446	1.52271	3.33051	2.70736
EVI2A	NM_001003927	-1.8359	2.52704	3.2473	2.85228	2.25773	2.64961	3.003	2.12651	3.82575	3.30138
SYT14	NM_001146261	-1.4022	3.93735	3.11372	4.4455	2.25328	4.24682	4.18874	3.70105	5.33969	4.87308
NPC1	NM_000271	1.37316	7.34103	2.98326	8.32453	2.23696	8.1334	7.11584	7.57334	9.15023	8.73488
ZNF737	NM_001159293	-1.60934	3.05964	1.50719	3.01705	2.22062	3.26069	3.42207	2.7356	3.32746	3.88656
SH3D19	NM_001009555	-2.33299	6.15301	2.69452	6.24641	2.19905	6.11426	6.79437	5.57219	7.00222	6.70907
CDKL2	NM_003948	-1.67227	3.47009	1.61526	3.44753	2.19326	3.64168	3.86076	3.11895	3.81072	4.25203
MCTP1	NM_001002796	1.90845	3.00449	1.84372	3.92321	2.19126	4.03301	2.57424	3.50664	4.38926	4.6384
CXCL5	NM_002994	-1.21438	8.02787	3.73576	8.78841	2.1864	8.43441	8.1692	7.88898	9.79038	9.01754
XKR8	NM_018053	1.20028	4.4071	1.81622	4.95255	2.18633	5.07373	4.27738	4.54075	5.40169	5.66926
KCNQ5	NM_001160130	2.66043	4.96113	1.99856	6.1963	2.18578	6.25561	4.30526	5.71692	6.71588	6.84507
HBEGF	NM_001945	1.01974	3.80642	2.46723	4.42429	2.17661	4.34552	3.79235	3.82055	5.12344	4.94263
IRAK2	NM_001570	2.54397	5.5244	2.19105	6.7811	2.16971	6.7746	4.89177	6.23885	7.37047	7.35635
FOLR3	NM_000804	1.14795	4.47165	2.33006	5.14643	2.16247	5.09837	4.37323	4.57229	5.79266	5.68497
TMEM57	NM_001282564	-1.18944	5.86694	2.19112	6.28354	2.14217	6.26862	5.99341	5.74313	6.8748	6.8422
PAQR5	NM_001104554	1.29359	5.24379	3.07153	6.18954	2.14191	5.95693	5.06139	5.43277	7.05173	6.53167
DMKN	NM_001035516	-1.07624	4.1097	1.54139	4.35799	2.14003	4.57304	4.16304	4.05704	4.68127	5.15467
ZNF438	NM_001143766	1.33092	5.01766	2.30453	5.79916	2.13958	5.75066	4.81569	5.22811	6.43258	6.32544
DHRS7	NM_016029	-1.12421	5.73037	2.5947	6.29687	2.13915	6.17073	5.81545	5.64654	7.02211	6.74358
SLC26A1	NM_022042	-1.0509	2.26216	1.25679	2.38581	2.13714	2.71984	2.29826	2.22663	2.55637	3.32231
IFI27	NM_001130080	5.5093	4.56684	1.53337	6.26153	2.13662	6.48534	3.49889	5.96076	6.57747	7.05609
TNFAIP8L3	NM_001311175	-1.18174	3.25714	1.40103	3.3734	2.13462	3.64509	3.37982	3.13891	3.6254	4.23289
AKR1C2	NM_001135241	-1.842	1.34885	1.97697	1.38535	2.13115	1.42309	1.85963	0.97836	1.96165	2.06999
ID1	NM_002165	-1.42956	5.95664	1.82072	6.12144	2.11927	6.22267	6.22	5.70443	6.56894	6.788
ESF1	NM_001276380	-1.48847	6.20672	3.08271	6.68942	2.1083	6.44204	6.50026	5.92643	7.55063	7.00251
SLC31A2	NM_001860	1.70703	5.86813	1.22634	6.41203	2.10769	6.78308	5.49505	6.26654	6.5609	7.3422
RALA	NM_005402	-1.03903	5.0026	2.67806	5.64107	2.1064	5.48619	5.03029	4.97506	6.39625	6.04984
SMOX	NM_001270691	1.80577	5.35149	1.71867	6.17305	2.10534	6.30896	4.94214	5.79475	6.57604	6.8688
TFPI	NM_001032281	-1.62293	5.49418	2.92661	5.87978	2.09753	5.66517	5.85457	5.15597	6.7052	6.22466
SLC17A5	NM_012434	-1.09372	6.54066	2.16774	7.01228	2.09594	6.98981	6.6056	6.47636	7.59255	7.54396
DCBLD2	NM_080927	-1.40035	8.3174	3.05811	8.8477	2.0862	8.59213	8.56384	8.07805	9.69069	9.13893
PLCB1	NM_015192	-1.88208	6.15942	2.69649	6.39576	2.086	6.22795	6.63245	5.72012	7.1512	6.78086
VEGFC	NM_005429	1.10359	8.50553	2.52741	9.22154	2.08521	9.09158	8.43473	8.57693	9.91459	9.63712
INSR	NM_000208	-2.84556	3.83365	2.77986	3.81977	2.08454	3.64436	4.66152	3.15281	4.62782	4.21254
ADAMTS6	NM_197941	-1.05292	6.48792	3.04118	7.20863	2.07765	6.95834	6.52523	6.45083	8.05546	7.50578
PMAIP1	NM_021127	6.54376	6.25446	1.95328	8.22341	2.07204	8.26346	5.04451	7.75463	8.72053	8.80568
PCDH9	NM_020403	-1.31612	3.18917	2.824	3.67042	2.06842	3.48219	3.39346	2.99717	4.49491	4.0457
DENND5B	NM_001308339	-1.89214	3.92886	2.83736	4.18082	2.06514	3.98462	4.41571	3.49569	5.00024	4.54193
TMEM26	NM_178505	-1.63198	2.96539	3.62108	3.43817	2.06317	3.11193	3.33967	2.63305	4.48947	3.67791
C8orf89	NM_001243237	-1.2121	1.51336	1.10199	1.44931	2.06289	1.83021	1.65846	1.38095	1.52106	2.42562
CUTC	NM_015960	-1.71787	4.59652	1.8577	4.64809	2.05533	4.71387	5.00337	4.22275	5.11627	5.26212
GADD45A	NM_001199741	1.00691	7.02386	2.83384	7.74384	2.05459	7.53036	7.01889	7.02883	8.53159	8.06768
LPXN	NM_001143995	-1.11032	6.48087	2.61578	7.06548	2.05282	6.90516	6.55679	6.40582	7.79306	7.44343
NRG1	NM_001159995	1.10144	5.77785	2.78898	6.54616	2.04873	6.34427	5.70858	5.84797	7.32771	6.8827
GPCPD1	NM_019593	-2.14141	5.64238	3.1508	5.88973	2.04825	5.61319	6.21833	5.11977	6.77549	6.15416
PPP2R2D	NM_018461	-1.03265	4.4046	1.56915	4.69525	2.04687	4.87087	4.42784	4.38149	5.03147	5.41491
SPP1	NM_000582	2.10259	3.39247	2.08288	4.4687	2.04429	4.4567	2.89848	3.97065	5.02923	5.00225
PLIN2	NM_001122	-1.14025	4.52692	3.03309	5.17206	2.04302	4.92167	4.62258	4.43323	6.03402	5.46393
GNG11	NM_004126	1.63085	5.79194	2.51086	6.78717	2.03794	6.64924	5.44987	6.15549	7.48367	7.1826
YAE1D1	NM_001282446	-2.26053	5.349	2.0823	5.29565	2.03451	5.28047	5.96959	4.79293	5.85111	5.81761
MAP9	NM_001039580	-2.13063	4.39437	2.53402	4.50352	2.03338	4.3645	4.97376	3.88248	5.22391	4.90636
CCL26	NM_006072	1.85639	2.34183	3.16194	3.56519	2.03142	3.30212	1.93772	2.83022	4.49103	3.85271
GBA	NM_000157	-1.01795	4.05213	2.44732	4.64022	2.03059	4.52149	4.06498	4.03932	5.33052	5.06122
MAP3K3	NM_002401	-2.42395	5.2441	2.30125	5.21081	2.02902	5.12923	5.92153	4.64417	5.84659	5.66495
DDIT4L	NM_145244	1.03542	3.6637	1.68695	4.04858	2.02775	4.16776	3.63868	3.6889	4.44332	4.70878
MPHOSPH6	NM_005792	-1.50339	5.50092	2.6102	5.86607	2.02169	5.69988	5.80289	5.21467	6.59883	6.23023
KDELC1	NM_024089	-1.42897	5.44343	1.18484	5.31297	2.01838	5.67607	5.70701	5.19203	5.43672	6.20523
FAM196B	NM_001129891	-1.82486	5.63568	2.66181	5.88243	2.01675	5.70207	6.08625	5.21846	6.63087	6.23049
SFR1	NM_001002759	-1.26114	4.11255	2.74562	4.62006	2.01186	4.42421	4.28332	3.94859	5.40572	4.95712
SPINK1	NM_003122	1.00112	1.78703	1.2479	1.94103	2.00782	2.23479	1.78622	1.78784	2.10734	2.79347
AHR	NM_001621	-1.06189	8.69013	2.3595	9.24545	2.00523	9.13503	8.73356	8.64692	9.8854	9.65069
ENPP4	NM_014936	-1.17484	2.66154	1.23307	2.69475	2.00522	3.00815	2.78031	2.54785	2.85011	3.55161
TEC	NM_003215	1.22543	3.19762	2.65829	3.99105	2.00519	3.81664	3.05434	3.34763	4.75813	4.35137
SLC22A4	NM_003059	1.90829	6.67199	1.78674	7.56147	2.00026	7.63813	6.22211	7.15439	7.99172	8.15458
HIST1H2BD	NM_021063	1.55172	3.70653	2.29391	4.59705	2.00001	4.50936	3.40312	4.03699	5.2348	5.037
ANKRD29	NM_001308238	-1.18832	5.44682	2.37515	5.91497	1.99892	5.80192	5.5727	5.32378	6.5718	6.323
FAM218A	NM_153027	-1.49161	3.62357	2.15141	3.85988	1.99587	3.81266	3.92347	3.3466	4.45188	4.34362
BEX4	NM_001080425	-1.72016	4.98629	2.16521	5.13747	1.99489	5.08416	5.39289	4.61035	5.72486	5.60666
ODC1	NM_001287188	-3.05909	6.40118	3.48411	6.48341	1.98048	6.11834	7.25834	5.64524	7.44603	6.63109
HK2	NM_000189	2.76491	5.83416	1.63651	6.95997	1.97454	7.08751	5.14649	6.61372	7.32434	7.59524
BTG2	NM_006763	-1.41271	5.87671	2.2827	6.19961	1.97424	6.10372	6.13123	5.63276	6.8235	6.61406
MMP16	NM_005941	-1.5662	5.14721	3.30835	5.63104	1.97252	5.30116	5.48101	4.83374	6.55985	5.81378
POU6F1	NM_002702	-1.67838	4.40267	2.35365	4.62133	1.97106	4.50794	4.79202	4.04495	5.27985	5.02392
ABL2	NM_001136000	1.22389	6.73102	2.61085	7.53888	1.96344	7.34893	6.58686	6.87834	8.26286	7.85172
SST	NM_001048	3.26015	5.47319	1.35477	6.60705	1.96293	6.86093	4.68671	6.39165	6.8297	7.36466
DAGLB	NM_001142936	-1.95766	6.32673	2.12774	6.38215	1.96138	6.32799	6.82982	5.86069	6.95001	6.83256
PSG6	NM_001031850	1.17603	4.81148	2.28988	5.49509	1.95865	5.39303	4.69594	4.92986	6.12513	5.89972
H1F0	NM_005318	1.14388	7.00816	2.38206	7.70651	1.95748	7.57482	6.91186	7.1058	8.35801	8.0748
HOMER1	NM_001277077	1.01983	4.42829	2.27116	4.9993	1.95628	4.9027	4.41415	4.44248	5.62591	5.41059
CTSS	NM_001199739	10.0181	5.60242	2.21277	8.05867	1.95514	7.97507	4.18155	7.50609	8.65194	8.47336
ADHFE1	NM_144650	-1.31666	4.64923	2.29552	5.01876	1.95114	4.91358	4.8519	4.45502	5.65384	5.41934
ACTBL2	NM_001017992	-1.02332	2.06285	2.30662	2.57967	1.95078	2.48194	2.07955	2.04629	3.25207	3.01034
TRPA1	NM_007332	2.20664	3.78961	1.45812	4.66743	1.94883	4.86083	3.26145	4.4033	4.94741	5.36591
CDK8	NM_001260	-1.49167	5.68492	2.17353	5.93744	1.94774	5.86499	5.9807	5.40377	6.52381	6.36557
OSGIN2	NM_001126111	-1.11477	4.60478	2.77324	5.21117	1.94437	4.98369	4.68382	4.52707	5.99864	5.48637
TRIAP1	NM_016399	-1.50903	4.98098	2.23261	5.24045	1.93085	5.14579	5.28663	4.69301	5.85174	5.64225
STAM	NM_003473	-1.31993	7.25237	2.22734	7.61067	1.92842	7.51369	7.45536	7.0549	8.21022	8.00232
ABLIM3	NM_001301015	-1.37979	6.16941	2.70678	6.62099	1.92706	6.39727	6.406	5.94155	7.37813	6.88795
C15orf65	NM_001198784	-2.21568	3.83181	2.5219	3.91142	1.92694	3.74405	4.44842	3.30067	4.63518	4.24698
TMEM38B	NM_018112	1.38431	5.05935	2.37458	5.89026	1.92301	5.75175	4.8302	5.29937	6.54704	6.24274
DEDD2	NM_001270614	-1.0388	4.92048	2.02414	5.37775	1.92022	5.34305	4.94802	4.8931	5.91041	5.83437
UBN2	NM_173569	-1.16921	4.81598	2.70975	5.37573	1.91664	5.15249	4.93007	4.70453	6.14269	5.64311
LY96	NM_001195797	-1.01068	3.38348	2.29218	3.92889	1.9161	3.81619	3.39115	3.37583	4.57255	4.314
CPEB4	NM_001308189	-1.13112	4.55338	2.42408	5.06397	1.9141	4.91143	4.64312	4.46537	5.74281	5.40204
CSGALNACT2	NM_018590	-1.10743	6.90571	2.47325	7.45714	1.91227	7.28514	6.97971	6.83249	8.1389	7.76778
KCNQ3	NM_001204824	-1.43304	3.92552	2.15451	4.19182	1.91054	4.11513	4.19363	3.67455	4.78191	4.60853
ATF3	NM_001030287	3.17468	3.20497	1.69518	4.50951	1.90756	4.5871	2.47822	4.14483	4.90627	5.07656
SVIL	NM_003174	-1.41214	4.27304	2.27535	4.58621	1.90625	4.47257	4.52923	4.03135	5.21744	4.96209
PSG5	NM_001130014	-1.04003	7.13591	2.30057	7.68519	1.905	7.55827	7.16428	7.10766	8.30965	8.03745
MT1G	NM_001301267	-2.34989	2.80878	1.70972	2.61775	1.90183	2.68322	3.49189	2.2593	3.03306	3.18669
AP1AR	NM_001128426	-1.576	3.97294	2.50863	4.27055	1.8981	4.0946	4.3146	3.65833	4.98523	4.58289
MMP12	NM_002426	1.29267	3.18683	4.9184	4.37819	1.89709	3.81139	3.00703	3.37738	5.67557	4.30117
CEP290	NM_025114	-1.73905	4.9845	2.6209	5.25054	1.89664	5.04194	5.39961	4.60131	5.99137	5.52476
SLC19A2	NM_006996	-1.43433	4.15254	2.68481	4.55756	1.89659	4.33769	4.42087	3.90049	5.32531	4.8239
AGTPBP1	NM_001286715	-2.67979	3.91534	2.53636	3.88207	1.89411	3.70051	4.69044	3.26832	4.61108	4.18984
OR52N5	NM_001001922	-1.06423	0.854095	2.09763	1.23401	1.88599	1.18256	0.90018	0.81037	1.87913	1.72569
NEDD4	NM_001284338	-1.38976	6.51403	2.49186	6.90823	1.88492	6.72266	6.75578	6.28094	7.59816	7.19544
FAM63B	NM_001040450	-2.58887	5.67373	2.81037	5.72598	1.88345	5.46656	6.40123	5.02891	6.51967	5.94229
SPRYD7	NM_001127482	-1.81325	5.14458	2.53761	5.363	1.88103	5.16888	5.59175	4.73317	6.07664	5.64469
ZNF814	NM_001144989	-1.23885	3.7832	2.37823	4.21067	1.87728	4.06083	3.94085	3.63185	4.88174	4.54049
KCNJ2	NM_000891	2.26533	5.23731	1.93589	6.31884	1.86867	6.29515	4.68056	5.86028	6.81328	6.76229
PLA2G4A	NM_001311193	4.94263	4.93223	1.57492	6.53719	1.86714	6.65295	3.91248	6.21776	6.87304	7.11859
CTSK	NM_000396	1.1061	9.02103	2.21656	9.65116	1.86315	9.53237	8.94858	9.09406	10.2424	9.9918
SHC3	NM_016848	1.34759	5.42772	2.23173	6.19926	1.85595	6.0769	5.21679	5.64717	6.80533	6.53933
AKR1B1	NM_001628	1.25566	6.96891	2.22245	7.6896	1.85301	7.56694	6.80662	7.13507	8.28722	8.02494
TMOD2	NM_001142885	-2.38059	3.42841	2.68753	3.50061	1.85108	3.27356	4.11069	2.85937	4.28565	3.74774
DUSP4	NM_001394	1.5271	3.14984	2.41944	4.0576	1.85092	3.88885	2.85922	3.47001	4.74468	4.35825
COQ10A	NM_001099337	-1.77185	4.30532	2.45622	4.51434	1.84806	4.33284	4.73768	3.91242	5.20886	4.79843
NETO1	NM_001201465	-1.18623	2.14578	2.03996	2.48779	1.84794	2.42902	2.27251	2.02612	3.05466	2.91204
ARHGEF28	NM_001080479	-1.47311	4.75833	2.12905	5.00259	1.84744	4.90994	5.04596	4.4871	5.57731	5.37263
PPP1R3C	NM_005398	-2.33166	6.94232	2.79539	7.06115	1.84308	6.78519	7.57981	6.35845	7.8415	7.24057
BACH1	NM_001186	-1.24214	5.26768	2.34258	5.69463	1.84083	5.5363	5.42642	5.11359	6.34169	5.99395
C16orf87	NM_001001436	-1.16921	4.26352	2.36846	4.73354	1.8363	4.56967	4.37778	4.15225	5.3962	5.02905
ZNF326	NM_182975	-1.48426	5.94249	2.0576	6.16298	1.83483	6.08654	6.23418	5.66444	6.7054	6.54009
SLAIN2	NM_020846	-1.06964	9.21922	2.48232	9.80472	1.83093	9.59717	9.26791	9.17079	10.4825	10.0434
TMEM99	NM_001195386	-2.11829	3.14057	1.83752	3.05295	1.83081	3.05066	3.72835	2.64545	3.52321	3.51793
USP38	NM_001290325	-1.06706	5.9658	2.25063	6.47795	1.83031	6.34023	6.0128	5.91916	7.08949	6.79125
INHBA	NM_002192	-1.2235	4.88027	2.8885	5.44863	1.82998	5.15444	5.02794	4.73693	6.26725	5.60876
ATP6V1H	NM_015941	-1.39115	4.85289	2.40692	5.21584	1.82797	5.03695	5.09687	4.62059	5.88778	5.49083
STEAP1	NM_012449	1.30378	3.58021	2.01802	4.25309	1.82736	4.18904	3.39397	3.77667	4.78961	4.64643
STRIP2	NM_001134336	1.16141	4.30858	2.18935	4.95096	1.82484	4.83232	4.20199	4.41787	5.54837	5.28564
CTNS	NM_001031681	1.01269	4.76752	2.21145	5.3184	1.82094	5.191	4.75843	4.77663	5.92162	5.64131
LRP12	NM_001135703	-2.0771	5.68354	2.53167	5.81221	1.82047	5.59615	6.23523	5.18066	6.52075	6.04497
TMC7	NM_001160364	-1.68278	3.15943	2.41811	3.38374	1.81729	3.20832	3.55708	2.80623	4.08011	3.66802
KRBA2	NM_001304947	-2.33107	3.17088	2.02446	3.08573	1.81246	3.01725	3.83961	2.61862	3.63616	3.47657
SEMA3A	NM_006080	-1.02154	7.54598	2.29329	8.10725	1.80866	7.94659	7.56137	7.53062	8.72804	8.38554
FAM219A	NM_001184940	-1.14702	4.52959	2.27584	4.98979	1.80685	4.83969	4.62962	4.43173	5.61813	5.28521
SPOCK1	NM_004598	-1.07605	7.59112	2.42466	8.15232	1.80004	7.95115	7.64418	7.53843	8.81621	8.38646
GMCL1	NM_178439	-2.24485	2.42177	1.96235	2.3441	1.79871	2.29241	3.07434	1.90772	2.8803	2.75468
SEC11C	NM_001307941	1.17414	4.71617	2.16298	5.36109	1.79678	5.23907	4.60179	4.83339	5.94641	5.6788
ADAL	NM_001012969	-2.58905	4.30543	2.5374	4.29301	1.79447	4.07356	5.04598	3.67356	5.01691	4.51712
GEM	NM_005261	-1.17989	4.68788	3.24615	5.35246	1.79429	4.97393	4.80872	4.57007	6.2688	5.41348
AIM2	NM_004833	3.39295	3.57686	-1.41696	4.30636	1.78684	4.96618	2.80255	4.56509	4.06229	5.4025
ZNF781	NM_152605	-2.36605	2.81146	1.51408	2.53969	1.78329	2.64257	3.50052	2.25804	2.85648	3.09258
SRSF8	NM_032102	-2.61485	5.03173	1.6629	4.73858	1.78245	4.78471	5.77264	4.38591	5.11961	5.21977
DYX1C1	NM_001033559	-1.65697	3.08822	2.3787	3.31197	1.77978	3.13374	3.47391	2.74536	3.99553	3.57706
TIPARP	NM_001184717	1.03647	7.2237	2.51565	7.88703	1.77873	7.65375	7.19791	7.24959	8.58052	8.08044
HGF	NM_000601	-1.22577	3.32422	2.53999	3.7939	1.77552	3.57081	3.47431	3.18062	4.52544	4.00886
ZNF678	NM_178549	-1.21296	2.87791	2.47603	3.33245	1.77351	3.12813	3.02054	2.74201	4.05004	3.56862
DBP	NM_001352	-2.06828	4.60836	2.37393	4.69627	1.77275	4.50798	5.16229	4.11386	5.36114	4.93985
ARID4A	NM_002892	-2.35109	4.92221	2.69643	5.00869	1.77271	4.73904	5.57735	4.34402	5.77507	5.16998
MMP3	NM_002422	1.12819	10.2866	2.6732	11.0606	1.77269	10.7791	10.2	10.374	11.7926	11.1999
MFSD11	NM_001242532	1.02744	4.85346	2.00289	5.35066	1.77216	5.26964	4.83397	4.87303	5.87511	5.69854
OR8H2	NM_001005200	-2.06631	1.33648	1.82775	1.27467	1.77085	1.25825	1.95889	0.91183	1.7819	1.73627
ZNF774	NM_001004309	-1.77371	3.79468	2.04528	3.88577	1.7683	3.79271	4.23052	3.40375	4.43605	4.22611
SNAPC1	NM_003082	1.03018	5.80807	2.49538	6.45558	1.76758	6.22691	5.78666	5.82956	7.14882	6.65134
MYPN	NM_001256267	1.68737	6.18053	2.13588	7.09576	1.76685	6.96793	5.81465	6.56943	7.66426	7.39061
ALS2CR12	NM_001127391	-1.0558	2.75407	2.2479	3.24732	1.76429	3.09777	2.79351	2.71518	3.88376	3.53427
LGR4	NM_018490	-1.35622	5.36124	2.0391	5.63653	1.7584	5.53814	5.58554	5.14595	6.17388	5.96021
FOXQ1	NM_033260	1.01797	4.34191	2.83473	5.05077	1.75719	4.74402	4.32908	4.35478	5.85799	5.16805
TBX3	NM_005996	1.0791	8.69006	2.12839	9.27404	1.75614	9.14234	8.63532	8.74515	9.83491	9.55756
SLC1A2	NM_001195728	-1.44611	2.96507	2.48339	3.3025	1.74954	3.08814	3.24308	2.7109	4.02321	3.51788
LIF	NM_001257135	2.56154	4.64783	2.57998	6.02059	1.74857	5.76461	4.01859	5.3756	6.74296	6.18178
ANKRD1	NM_014391	2.51295	3.61478	-1.11196	4.26283	1.74655	4.72523	3.01069	4.34007	4.18697	5.14458
DOCK5	NM_024940	-1.30732	7.22848	2.46709	7.66152	1.74505	7.42855	7.42437	7.03776	8.34057	7.84103
TNFRSF10A	NM_003844	-1.08252	4.37631	2.05261	4.81033	1.74115	4.70253	4.43388	4.31949	5.35695	5.11953
DFNB31	NM_001083885	-1.06844	4.26998	2.22817	4.7655	1.73675	4.6035	4.318	4.22249	5.37835	5.01888
SPIRE1	NM_001128626	-1.50846	5.50488	2.15508	5.74355	1.73565	5.59995	5.8094	5.21632	6.32406	6.0118
LYST	NM_000081	-1.17926	6.10778	2.67143	6.6612	1.73371	6.37458	6.22788	5.99	7.40761	6.78386
RRM2B	NM_001172477	1.03973	6.0238	2.07159	6.55632	1.7326	6.43624	5.99576	6.05197	7.10271	6.84491
TMEM255B	NM_182614	1.04477	5.52562	2.03077	6.04676	1.73242	5.94048	5.49412	5.5573	6.57933	6.35009
PHF10	NM_018288	-1.4867	5.8073	2.27532	6.09253	1.73237	5.91139	6.1004	5.52829	6.71436	6.32104
MDM2	NM_001145337	1.11032	8.45227	2.12118	9.0543	1.73057	8.91495	8.37712	8.5281	9.61297	9.31935
GALNT7	NM_017423	-1.45504	4.55116	2.30724	4.85443	1.73027	4.66743	4.82972	4.28866	5.49483	5.07966
HACE1	NM_020771	-1.957	4.6358	2.58704	4.81377	1.73005	4.55499	5.14535	4.17671	5.54801	4.96752
EVC	NM_001306090	-1.0173	7.07521	2.12029	7.58563	1.72948	7.44754	7.0876	7.06285	8.14711	7.85319
WWP1	NM_007013	-1.99029	5.48433	2.11783	5.52511	1.72925	5.39089	6.00325	5.01027	6.09286	5.80042
BCAR3	NM_001261408	1.0215	4.88855	2.05421	5.39829	1.727	5.28337	4.87323	4.90392	5.9425	5.69219
ZC3HAV1	NM_020119	3.30555	8.71308	1.30252	9.8069	1.72601	10.0041	7.89321	9.6181	9.99941	10.4055
ARSG	NM_001267727	1.00632	4.61732	2.06613	5.11864	1.72489	4.99968	4.61278	4.62187	5.6688	5.40837
RPAIN	NM_001033002	-1.57154	4.41386	2.00749	4.57496	1.72478	4.47577	4.75198	4.0998	5.10519	4.88621
ZNF217	NM_006526	-1.17565	5.51061	2.17196	5.92828	1.72156	5.7737	5.62858	5.39512	6.51412	6.17884
PDE7A	NM_001242318	-1.43856	3.85466	2.18099	4.12558	1.72001	3.97326	4.12588	3.60126	4.72624	4.38368
ZNF223	NM_013361	-1.26202	3.35509	2.06174	3.67649	1.71729	3.56018	3.52716	3.19142	4.23528	3.97155
ZFP14	NM_001297619	-1.80017	2.52185	2.46183	2.70612	1.71554	2.49229	2.98132	2.13319	3.43292	2.91185
SPIN2B	NM_001006681	-2.44421	3.59424	1.81364	3.40942	1.71501	3.37365	4.29628	3.00691	3.8658	3.78513
AHI1	NM_001134830	-1.65037	4.24528	2.38527	4.48267	1.71119	4.26919	4.62203	3.89924	5.15339	4.67424
SMIM8	NM_001042493	-1.35276	3.68793	2.10108	3.97607	1.70896	3.84358	3.91232	3.47641	4.54754	4.24953
RANBP2	NM_006267	-1.42416	5.92015	2.19018	6.21042	1.70779	6.04434	6.1807	5.67059	6.80164	6.44272
TMEM68	NM_001286657	-1.65877	3.79109	2.14899	3.95711	1.70761	3.81006	4.17368	3.44357	4.54723	4.21555
TBC1D22B	NM_017772	1.03817	5.86523	2.04408	6.38725	1.70708	6.26621	5.83827	5.89231	6.92376	6.66384
GSTA4	NM_001512	-2.3957	4.93856	2.12388	4.86147	1.70702	4.71839	5.60884	4.34839	5.43509	5.11987
POT1	NM_001042594	-1.68453	5.41715	2.24909	5.6083	1.70694	5.42603	5.80637	5.05402	6.22336	5.82543
TRIB1	NM_001282985	1.35305	4.97388	2.00465	5.67631	1.70185	5.56711	4.76055	5.19676	6.20011	5.96386
MEDAG	NM_032849	4.08187	4.90274	1.71011	6.39659	1.70178	6.39327	3.99201	6.02124	6.79533	6.78828
TXNIP	NM_001313972	1.00569	7.11224	3.10667	7.89177	1.693	7.48649	7.10815	7.11633	8.7517	7.87591
FAM214A	NM_001286495	-1.85755	4.21662	2.05867	4.28282	1.68924	4.15453	4.68692	3.79352	4.83523	4.54989
RPGRIP1L	NM_001127897	-3.27025	4.53933	2.75164	4.43483	1.68673	4.1243	5.47379	3.76439	5.22468	4.51862
PRRX1	NM_006902	-1.20031	7.29741	2.85057	7.8864	1.68619	7.53435	7.4303	7.16689	8.67814	7.92066
NT5E	NM_001204813	1.97968	9.17929	2.07534	10.1982	1.6833	10.0538	8.69986	9.68513	10.7385	10.4364
GBE1	NM_000158	-1.12767	7.0616	2.08441	7.48656	1.67967	7.34002	7.14881	6.97546	8.0351	7.72364
ZNF587	NM_001204817	-1.89633	3.38189	2.80407	3.61978	1.67912	3.30441	3.87485	2.95164	4.43916	3.69935
MAPRE3	NM_001303050	-2.03743	4.00404	1.78773	3.92017	1.67034	3.87588	4.55019	3.52344	4.36157	4.26358
CCDC66	NM_001012506	-1.70349	3.49363	2.07762	3.61969	1.67004	3.48079	3.89894	3.13045	4.18538	3.87033
AKTIP	NM_001012398	-3.20059	5.02909	2.54309	4.88657	1.67001	4.61458	5.93779	4.25945	5.60603	4.99931
ZBTB21	NM_001098402	-1.01877	6.28668	2.97599	7.016	1.66696	6.63165	6.30011	6.27328	7.84665	7.0105
KIAA0586	NM_001244189	-1.92019	5.89063	2.46683	6.05518	1.6656	5.79513	6.38003	5.43878	6.74144	6.17482
KLHL24	NM_017644	-1.24151	5.01272	2.06131	5.35552	1.66554	5.21413	5.1712	4.8591	5.90266	5.59509
SNX16	NM_022133	-1.01387	4.46058	2.02507	4.93346	1.66442	4.80413	4.47053	4.45066	5.46863	5.18568
MFAP1	NM_005926	-1.80173	6.40526	2.02092	6.4823	1.66382	6.35127	6.84401	5.99463	7.00964	6.72913
CORO2B	NM_001190456	-1.21535	4.93601	2.4223	5.39792	1.66276	5.15108	5.0787	4.79733	6.07371	5.53091
COX19	NM_001031617	-1.35913	3.68048	2.01768	3.93973	1.66269	3.81496	3.90847	3.46579	4.47849	4.19931
GNPDA1	NM_005471	-1.53048	4.72138	2.26045	4.97802	1.66238	4.77694	5.03834	4.42436	5.60097	5.15761
VEGFA	NM_001025366	-1.09423	5.89837	2.27962	6.40062	1.66121	6.18907	5.96369	5.83377	7.02256	6.566
MKLN1	NM_001145354	-1.12592	7.68998	2.27218	8.17553	1.65972	7.96199	7.77601	7.6049	8.78898	8.33584
RAB23	NM_001278666	-1.21396	7.17764	2.07902	7.54865	1.65564	7.3939	7.31886	7.03914	8.09504	7.76653
MMD	NM_012329	-1.42995	5.1413	2.76644	5.5757	1.65343	5.23998	5.40575	4.88979	6.35782	5.61525
ZNF714	NM_182515	-2.06381	1.81294	3.05891	2.01524	1.64952	1.68695	2.40943	1.36412	2.97714	2.08617
FNBP1L	NM_001024948	-2.26739	5.31231	1.73123	5.13518	1.64951	5.10278	5.93555	4.75452	5.54632	5.47656
LMLN	NM_001136049	-1.90756	5.26924	2.31474	5.39549	1.64867	5.17202	5.75566	4.82393	6.03478	5.54523
CHIC1	NM_001039840	-1.5044	4.80517	2.11149	5.02992	1.64837	4.86679	5.10879	4.5196	5.59786	5.24064
FBXO28	NM_001136115	-1.56008	5.93542	2.15709	6.15288	1.64658	5.97218	6.26489	5.62327	6.73236	6.34274
TMEM117	NM_001286211	-2.94835	3.56562	2.4032	3.44487	1.64573	3.20928	4.42988	2.86997	4.13493	3.5887
ZXDA	NM_007156	-2.04889	3.27905	1.60894	3.12649	1.64336	3.14015	3.83704	2.8022	3.48831	3.51885
EPHB4	NM_004444	-2.06182	5.35609	1.40305	5.09794	1.64277	5.20526	5.90342	4.8595	5.34807	5.57563
BCL9	NM_004326	-2.06032	5.9115	2.06032	5.9115	1.63989	5.75878	6.45589	5.41302	6.45589	6.12662
RASSF8	NM_001164746	1.24396	6.21768	2.08518	6.88685	1.63966	6.72439	6.0622	6.37714	7.43731	7.09054
PTGR2	NM_001146154	-1.84086	3.83143	2.31903	3.97718	1.63932	3.75611	4.29682	3.41644	4.62996	4.12954
LRRC40	NM_017768	-1.60794	5.76424	2.31694	6.00742	1.63889	5.77719	6.11702	5.43181	6.64403	6.14453
SLC20A1	NM_005415	-1.16699	6.76698	2.24893	7.21748	1.63705	7.00303	6.87929	6.6565	7.82574	7.3676
SLCO4A1	NM_016354	1.15812	3.26463	2.12818	3.87898	1.63616	3.71044	3.16045	3.37224	4.46186	4.08255
ALG6	NM_013339	-1.57919	4.14875	2.0319	4.31343	1.63584	4.17217	4.49141	3.83223	4.85506	4.54226
ADGRG1	NM_001145770	-1.06822	4.4371	3.06934	5.13539	1.63092	4.72945	4.48496	4.38975	6.00768	5.09544
C9orf72	NM_001256054	-1.04228	3.44194	2.98843	4.12701	1.6279	3.74724	3.47194	3.41219	4.99158	4.1152
PTPDC1	NM_001253829	-1.46233	3.74527	2.304	4.03859	1.62711	3.81618	4.02942	3.48115	4.68529	4.18346
FAN1	NM_001146094	-1.8486	4.34332	2.53143	4.5435	1.6247	4.25838	4.80909	3.92266	5.26261	4.62283
HIP1	NM_001243198	-1.69577	5.46241	2.52531	5.72407	1.62378	5.43315	5.85665	5.09471	6.43117	5.79407
PID1	NM_001100818	1.17526	3.89258	2.86795	4.70989	1.62178	4.34563	3.77783	4.01081	5.53083	4.70839
TPBG	NM_001166392	-1.02326	6.38852	2.28404	6.94224	1.61576	6.70914	6.40513	6.37196	7.56355	7.06417
FZD1	NM_003505	-1.13108	4.39455	2.00194	4.78115	1.60755	4.6364	4.4843	4.3066	5.308	4.99146
FMOD	NM_002023	-2.0364	4.23219	-1.14944	3.64831	1.60746	4.0782	4.77618	3.75016	3.54923	4.43494
XRRA1	NM_001270380	-2.31893	4.06016	2.18824	4.02394	1.606	3.82501	4.71197	3.49851	4.62828	4.18198
GCFC2	NM_001201334	-1.82412	3.86911	2.24114	3.99971	1.60279	3.78476	4.32693	3.45973	4.62396	4.14032
CRYZ	NM_001130042	-2.03795	4.24851	2.82138	4.45164	1.6015	4.09151	4.793	3.76588	5.26228	4.4453
ZNF283	NM_001297752	-1.55157	3.47153	2.00793	3.63736	1.60061	3.49196	3.80283	3.1691	4.17481	3.84772
SLC46A3	NM_001135919	-1.72633	4.14268	2.46485	4.37007	1.59839	4.09186	4.55522	3.76751	5.06901	4.44413
C17orf51	NM_001113434	-2.08821	3.94675	1.85669	3.87191	1.59831	3.77434	4.51346	3.45119	4.34392	4.12774
IPO13	NM_014652	-1.28306	4.79816	2.15135	5.14476	1.59781	4.94825	4.98132	4.62173	5.72697	5.29783
CENPV	NM_181716	-2.51037	3.98843	1.20915	3.5137	1.58926	3.69848	4.70727	3.37937	3.65336	4.04773
POLK	NM_016218	-1.14852	4.64389	2.0951	5.05048	1.58898	4.86767	4.74485	4.54507	5.61209	5.21317
ENO2	NM_001975	1.31859	3.8529	2.29321	4.6176	1.58648	4.37783	3.65856	4.05756	5.25493	4.72339
ACP6	NM_016361	-1.30286	4.1616	2.13053	4.48769	1.58522	4.29463	4.35681	3.97513	5.06634	4.63981
SLC5A3	NM_006933	1.58301	4.27011	2.09047	5.11863	1.58408	4.93496	3.95161	4.61428	5.67811	5.27793
TIMM9	NM_001304485	-1.47195	4.63145	2.22579	4.90429	1.58185	4.6801	4.9187	4.36097	5.51529	5.02258
FLVCR1	NM_014053	-1.40673	4.80244	2.22331	5.1065	1.57832	4.88068	5.05492	4.56257	5.71528	5.22096
NVL	NM_001243146	-1.454	4.23031	2.07644	4.46496	1.57622	4.28458	4.50893	3.9689	5.02301	4.62537
POLR3G	NM_006467	-1.61006	5.41178	2.13023	5.59811	1.57616	5.39736	5.76623	5.07912	6.17013	5.73553
SYDE2	NM_032184	-2.18554	4.22278	2.13932	4.20926	1.57481	4.01051	4.82427	3.69628	4.79343	4.35146
HINT3	NM_138571	-1.46788	5.0357	2.55992	5.4021	1.57403	5.08315	5.32017	4.76644	6.12254	5.4209
ZNF69	NM_021915	-1.68369	3.16098	2.28913	3.35201	1.57396	3.11751	3.55906	2.80743	4.00223	3.46183
LRRC37B	NM_052888	-1.14394	4.30444	2.1122	4.71717	1.57303	4.52352	4.40254	4.20853	5.28728	4.86208
TTLL7	NM_024686	-2.95024	4.12916	1.91412	3.8619	1.57175	3.73381	4.98268	3.42185	4.35853	4.07422
MSANTD3	NM_001198805	-1.14048	4.78909	2.08148	5.19718	1.57112	5.01052	4.88485	4.69521	5.75282	5.347
GOLGA8J	NM_001282472	-2.46856	3.11908	1.63927	2.86909	1.57096	2.84184	3.8383	2.53463	3.24768	3.18628
TP53INP1	NM_001135733	-1.43041	6.06705	2.15211	6.34316	1.56996	6.13107	6.33076	5.81433	6.92008	6.46506
PPP1R3E	NM_001276318	-1.7872	4.35759	2.00377	4.43191	1.56827	4.27109	4.79652	3.95882	4.96154	4.60799
TM4SF1	NM_014220	3.07853	5.29999	1.88556	6.61451	1.56151	6.48633	4.55058	6.17282	7.08781	6.81576
CTC1	NM_025099	-1.40165	5.13057	2.26432	5.45053	1.56089	5.20406	5.37991	4.89278	6.07186	5.53515
CACNA1A	NM_000068	1.01006	4.43567	2.13606	4.96025	1.56076	4.75319	4.42846	4.4429	5.53785	5.08515
BBS7	NM_018190	-1.58616	6.02699	2.17864	6.23988	1.5606	6.01589	6.36894	5.7034	6.82683	6.3455
CLN8	NM_018941	-1.37491	4.12006	2.00582	4.37014	1.55978	4.20525	4.35613	3.89679	4.90098	4.53813
ZFYVE9	NM_004799	-1.9131	5.33179	2.52571	5.51231	1.55927	5.19489	5.82024	4.88433	6.22102	5.5252
ERN1	NM_001433	1.1755	4.57802	2.35174	5.27708	1.55782	5.00571	4.46287	4.69615	5.92988	5.33568
PBX3	NM_001134778	-2.11336	5.29343	1.57095	5.09653	1.55599	5.09004	5.86065	4.78111	5.43275	5.41894
BTN3A3	NM_001242803	3.76999	3.00221	-1.1405	4.01245	1.55336	4.41469	2.19385	4.10841	3.91874	4.7438
RBBP9	NM_006606	-1.37938	5.96137	2.07304	6.23762	1.55127	6.0423	6.19789	5.73387	6.78562	6.36732
TTC26	NM_001144920	-1.38414	4.84228	2.04334	5.10296	1.55078	4.91979	5.08245	4.61346	5.64439	5.24645
FJX1	NM_014344	1.13753	6.57276	2.10296	7.18259	1.55002	6.97535	6.48047	6.66637	7.73879	7.29866
ZMYND8	NM_001281769	1.02643	5.99941	2.03927	6.51203	1.54966	6.32635	5.98062	6.01826	7.04631	6.65021
ZNF681	NM_138286	-2.15733	3.01419	2.5827	3.12043	1.54855	2.80797	3.61942	2.51017	3.87905	3.14109
B4GALT5	NM_004776	2.84508	8.15011	1.32061	9.13757	1.54809	9.24904	7.4307	8.93917	9.34037	9.56966
AK5	NM_012093	-1.66354	6.39765	2.13483	6.56536	1.54572	6.34742	6.77531	6.04105	7.13517	6.66933
NBPF14	NM_015383	-1.3246	7.79991	2.26695	8.16884	1.54439	7.90708	8.00533	7.59977	8.78052	8.22681
CSF2	NM_000758	1.46197	2.37999	2.49917	3.26419	1.54317	2.96615	2.12175	2.66966	3.99111	3.29556
EML1	NM_001008707	-2.20861	5.42873	2.08285	5.39053	1.54271	5.19049	6.03031	4.88717	5.94573	5.51264
NEIL1	NM_001256552	-2.39905	3.97447	1.86816	3.81733	1.54001	3.6914	4.65551	3.39305	4.29467	4.01599
POPDC3	NM_022361	-1.67013	4.10872	2.03996	4.23855	1.5366	4.0534	4.49532	3.75536	4.7839	4.3751
PGM2L1	NM_173582	-1.15941	4.16374	2.02927	4.54028	1.53408	4.35617	4.2718	4.05841	5.07937	4.67578
CABLES1	NM_001100619	-1.13655	4.70432	2.94645	5.33575	1.53295	4.9114	4.79756	4.6129	6.17188	5.22921
GDNF	NM_000514	1.3529	3.84141	2.20195	4.5999	1.53246	4.36269	3.62956	4.06562	5.2044	4.68147
EPB41	NM_001166005	-1.57503	5.18704	2.52618	5.49768	1.53118	5.16788	5.52507	4.86969	6.20665	5.48433
FAM171A1	NM_001010924	-4.91568	4.97642	1.86343	4.38463	1.52922	4.25396	6.25597	3.95858	4.85654	4.57138
CXCL8	NM_000584	1.77852	7.41852	2.41942	8.45883	1.527	8.14511	7.0148	7.84548	9.12014	8.45618
ATP6V1C1	NM_001695	-1.12021	7.34682	2.11591	7.78729	1.52571	7.56399	7.42916	7.26539	8.34667	7.87487
ZNF551	NM_001270938	1.02812	3.45163	2.17742	3.99375	1.52427	3.76349	3.43168	3.47169	4.59431	4.07981
ZXDB	NM_007157	-1.90567	5.4527	2.12236	5.52358	1.52279	5.30204	5.93765	5.00735	6.09302	5.61407
ACOT13	NM_001160094	-1.6332	5.17416	2.34717	5.41298	1.51984	5.12547	5.5401	4.8324	6.06332	5.43632
NR1D1	NM_021724	1.37277	6.60942	2.73993	7.53399	1.51734	7.13635	6.38483	6.84192	8.29606	7.44346
DOCK4	NM_014705	-1.61385	3.30976	2.05899	3.46448	1.51729	3.26941	3.67297	2.98246	4.0244	3.58396
CEACAM1	NM_001024912	4.32368	4.7405	-1.77551	5.48312	1.51648	6.20595	3.80059	5.91285	5.08462	6.51358
GIN1	NM_017676	-1.83576	3.52461	2.39285	3.68962	1.51618	3.40054	3.98993	3.11355	4.37228	3.71399
KIF16B	NM_001199865	-1.66891	4.35431	2.13223	4.51376	1.51615	4.29021	4.73941	4.0005	5.09286	4.60091
NR4A2	NM_006186	7.37616	3.99813	-1.22151	5.54526	1.51418	5.98326	2.8086	5.69147	5.4028	6.29001
ARHGAP24	NM_001025616	-1.03382	4.96372	2.19194	5.47671	1.5112	5.22916	4.98777	4.93979	6.072	5.53548
PMS2	NM_000535	-2.4337	5.05052	1.3915	4.68179	1.50922	4.73714	5.73268	4.44953	4.92617	5.04333
ZNF10	NM_015394	-2.32284	2.941	1.82037	2.79413	1.50913	2.67567	3.61112	2.39523	3.25946	2.98895
GNPDA2	NM_001270880	-2.10919	4.70862	2.12737	4.71414	1.50795	4.48747	5.27764	4.20095	5.29002	4.79354
NBPF20	NM_001278267	-1.29206	6.50065	2.04892	6.81626	1.50767	6.60797	6.68811	6.31844	7.3533	6.91076
ACER2	NM_001010887	-1.08827	3.20776	2.45949	3.7406	1.5068	3.43035	3.26936	3.14733	4.44569	3.73882
MSMO1	NM_001017369	-1.2936	8.86923	2.48876	9.32002	1.50602	8.97599	9.05687	8.68548	10.0009	9.27622
SAMD12	NM_001101676	-2.55866	3.42009	2.09223	3.2987	1.5052	3.08982	4.16428	2.80889	3.87393	3.39885
INTS2	NM_020748	-1.64446	5.84165	2.05637	5.99137	1.50352	5.78054	6.21146	5.49385	6.53395	6.08219
TNFAIP3	NM_001270507	5.31662	7.12784	1.5063	8.72478	1.50214	8.72285	6.02377	8.43428	9.02529	9.0213
EYA1	NM_000503	-2.10077	4.34888	2.06598	4.33821	1.49999	4.12839	4.91718	3.84626	4.89309	4.43121
LIN7C	NM_018362	-1.38213	6.75063	2.02782	7.01267	1.4984	6.80668	6.98811	6.52122	7.54115	7.10464
ITGB3	NM_000212	1.22151	6.48197	2.20502	7.17567	1.49823	6.91339	6.33924	6.62791	7.7687	7.21117
NACA2	NM_199290	-1.3048	3.96535	2.05078	4.26481	1.498	4.05915	4.16191	3.77808	4.81425	4.36112
RCOR3	NM_001136223	-1.73216	5.55011	2.10356	5.67909	1.49702	5.45123	5.96052	5.16795	6.24078	5.75004
KBTBD7	NM_032138	-2.05385	3.37161	1.59528	3.21146	1.49576	3.16934	3.93051	2.89218	3.56599	3.47306
LCORL	NM_001166139	-1.53634	4.4829	2.25341	4.73376	1.49486	4.46444	4.80334	4.18384	5.35595	4.76385
FLRT3	NM_013281	-1.61885	3.60502	3.03781	3.99617	1.49332	3.55174	3.96921	3.27424	4.87727	3.85276
UHRF1BP1L	NM_001006947	-1.25386	5.7433	2.10961	6.09719	1.49262	5.86424	5.90881	5.58243	6.65941	6.16028
BDP1	NM_018429	-1.18562	6.24416	2.22165	6.67357	1.49259	6.40495	6.36819	6.12255	7.27418	6.70037
ERO1A	NM_014584	1.12571	6.93312	2.18151	7.56082	1.49064	7.30135	6.84823	7.01906	8.14439	7.59499
PSG7	NM_001206650	-2.26979	1.46487	1.99785	1.40138	1.49002	1.24324	2.17098	0.98842	1.98687	1.56375
ANKRD36	NM_001164315	-2.68343	4.86542	2.44993	4.80833	1.48803	4.48275	5.62929	4.20521	5.49795	4.77861
SAP30	NM_003864	-1.48779	3.27122	2.41913	3.5781	1.48779	3.27122	3.57033	2.99716	4.27165	3.57033
IER3	NM_003897	1.70081	7.40936	2.47916	8.4319	1.48467	8.08241	7.03615	7.80237	9.11222	8.37251
ARID2	NM_152641	-2.00434	6.41334	1.88838	6.37346	1.48466	6.20989	6.93449	5.93136	6.84851	6.50149
ZC4H2	NM_001178032	-1.31148	4.10143	2.17186	4.43481	1.48031	4.18388	4.30169	3.91049	5.02942	4.47639
DSEL	NM_032160	-1.98784	7.98865	2.19109	8.05438	1.47605	7.78421	8.49961	7.50841	8.64006	8.07015
PTGES	NM_004878	2.66919	6.93953	1.53638	7.98753	1.47294	7.95822	6.26737	7.68377	8.3033	8.24247
ENOSF1	NM_001126123	-1.48928	5.48452	2.40819	5.80418	1.47144	5.47626	5.77935	5.20473	6.47268	5.76196
ZFP62	NM_001172638	-1.88163	3.81347	2.09949	3.88298	1.47023	3.6521	4.29663	3.38465	4.45469	3.94069
SATB2	NM_001172509	-1.37226	4.77338	2.33223	5.12514	1.47015	4.82053	5.00711	4.55056	5.77227	5.10652
PTPRB	NM_001109754	2.13995	3.77757	1.36517	4.58506	1.47014	4.63566	3.26843	4.36601	4.81509	4.92196
SQLE	NM_003129	-1.15057	6.89606	2.21057	7.34559	1.4681	7.06718	6.99798	6.79563	7.94005	7.34958
NFIL3	NM_001289999	1.53961	5.82766	2.24848	6.7063	1.46697	6.41772	5.52468	6.14725	7.3162	6.70009
IL11	NM_000641	2.38788	5.0029	1.9462	6.13155	1.46549	5.93931	4.41428	5.67001	6.63067	6.22139
PSMC6	NM_002806	-1.31796	5.17931	2.07409	5.48503	1.46226	5.25093	5.38229	4.98398	6.03646	5.53218
OSBPL8	NM_001003712	-1.35496	7.52889	2.2108	7.86444	1.462	7.58197	7.7512	7.31295	8.45752	7.86089
KLHDC1	NM_172193	-1.80855	4.43434	2.03354	4.51051	1.46014	4.29186	4.88231	4.02748	5.05147	4.57359
AVPI1	NM_021732	2.19053	6.86388	1.2144	7.59162	1.45961	7.72076	6.32151	7.45279	7.73304	7.99837
ZC2HC1A	NM_016010	-2.33278	5.55149	2.05735	5.46969	1.4593	5.23954	6.19604	4.97399	6.01478	5.51927
TMEM192	NM_001100389	-1.34925	4.57644	2.46019	4.97262	1.45881	4.62985	4.79762	4.36546	5.66423	4.91025
HLA-B	NM_005514	2.30409	2.85053	1.27219	3.6851	1.45381	3.77581	2.31133	3.51553	3.86285	4.05537
BLOC1S2	NM_001001342	1.04778	5.57725	2.0451	6.10533	1.44947	5.87268	5.54368	5.61102	6.64319	6.14654
OR56A5	NM_001146033	-1.6231	2.04654	2.0311	2.17875	1.44737	1.97556	2.42552	1.72677	2.74903	2.2602
TTLL1	NM_012263	-2.06822	4.32256	1.24081	3.98263	1.4467	4.08774	4.87842	3.83003	4.14131	4.3628
SCAMP5	NM_001178111	-2.09443	4.02616	1.47409	3.79765	1.44283	3.78326	4.5946	3.52804	4.08786	4.05694
VAMP4	NM_001185127	-2.16706	6.58821	1.72383	6.43475	1.43834	6.31068	7.16966	6.05392	6.83954	6.57833
RNF122	NM_024787	2.1366	4.35655	-1.04664	4.90551	1.43586	5.19291	3.84318	4.9385	4.87274	5.46042
KRTAP2-3	NM_001165252	1.29869	5.87766	2.07711	6.57539	1.43442	6.32409	5.69215	6.06921	7.12379	6.58968
CEP112	NM_001037325	-2.16681	4.34295	1.59127	4.1424	1.43189	4.07157	4.93641	3.82084	4.49102	4.33876
INVS	NM_014425	-2.07264	5.54594	2.33263	5.62295	1.42812	5.29589	6.09654	5.04507	6.26703	5.55919
ST6GALNAC2	NM_006456	-1.05957	3.54899	2.64926	4.15122	1.42581	3.75468	3.59098	3.5075	4.91309	4.01928
DPY19L3	NM_001172774	-2.08869	5.18632	1.35734	4.89759	1.41722	4.92727	5.74476	4.68216	5.12294	5.18522
EZH1	NM_001991	-1.66427	6.89217	2.28897	7.1068	1.41581	6.78069	7.2694	6.53451	7.72921	7.03614
SEC61A2	NM_001142627	-1.33431	3.30927	2.0725	3.59522	1.41399	3.34833	3.52385	3.10776	4.15913	3.60753
ZC3H12C	NM_033390	2.05005	5.68716	1.9893	6.70632	1.41323	6.47321	5.19286	6.22852	7.22078	6.72752
BBS2	NM_031885	-1.484	6.40174	2.01781	6.61035	1.41091	6.36679	6.69281	6.12332	7.13611	6.61995
SPOPL	NM_001001664	-1.81613	4.22776	2.30883	4.38138	1.40945	4.0592	4.68005	3.81918	5.02634	4.31431
SLC2A13	NM_052885	2.94125	5.12773	-1.14937	5.86338	1.40927	6.2072	4.40823	5.96466	5.76382	6.45961
NMT2	NM_001308295	-2.33504	4.55528	1.65949	4.33445	1.40828	4.2242	5.2079	3.98445	4.71519	4.47838
WRB	NM_001146218	-2.12282	3.65147	1.50626	3.43142	1.40785	3.3864	4.23461	3.14863	3.7396	3.64212
IL1A	NM_000575	1.23427	3.40073	2.92614	4.26063	1.40593	3.79376	3.25229	3.55595	5.10495	4.04748
FEZ1	NM_005103	-2.17225	4.42586	1.72001	4.27485	1.40099	4.13758	5.02069	3.9015	4.68392	4.38795
SPDYE5	NM_001306141	-1.88159	2.97956	2.2817	3.09667	1.39942	2.79017	3.47022	2.55827	3.74838	3.0431
SLC9B2	NM_001300754	-1.40612	5.36277	2.02265	5.60769	1.39727	5.35841	5.61426	5.12254	6.13879	5.60515
AMPD3	NM_000480	1.61865	4.48389	2.07375	5.34501	1.39479	5.07908	4.14993	4.84472	5.89696	5.32477
LYRM7	NM_001293735	-2.9488	3.669	2.13566	3.47544	1.3927	3.20097	4.53107	2.97094	4.06562	3.44882
LGALS3BP	NM_005567	2.53121	7.94113	1.04338	8.66983	1.39242	8.87483	7.29942	8.63925	8.70051	9.11684
FAM45A	NM_001303111	-1.10733	2.46585	2.02918	2.85864	1.39021	2.62031	2.54049	2.39341	3.41431	2.86871
CD163L1	NM_001297650	-1.0643	3.46742	2.20506	3.95222	1.38713	3.65119	3.51267	3.42276	4.56358	3.89486
LIMK1	NM_001204426	-1.51681	5.30182	2.03473	5.4984	1.38699	5.24048	5.61085	5.00981	6.03465	5.48177
RBMX	NM_001164803	-2.08743	6.33571	1.19257	5.95273	1.38505	6.05746	6.88878	5.82705	6.08113	6.29699
ADRB2	NM_000024	2.05915	3.47819	1.63301	4.37751	1.38401	4.26601	2.99597	4.03802	4.74555	4.50688
C2orf74	NM_001143959	-1.62829	3.87642	2.22566	4.07713	1.38369	3.76764	4.24402	3.54066	4.69489	4.00918
ADAM28	NM_001304351	-1.0459	2.39563	2.06975	2.84014	1.37937	2.58509	2.42822	2.36348	3.41294	2.82749
ANKRA2	NM_023039	-1.18321	4.4099	2.01426	4.76867	1.37768	4.51543	4.53292	4.29022	5.30047	4.75246
LPCAT1	NM_024830	-1.37696	5.53457	2.09983	5.81921	1.3762	5.53418	5.77012	5.30863	6.3789	5.76932
ZNF521	NM_001308225	-2.29749	5.16111	1.90087	5.03791	1.37502	4.82009	5.7959	4.59584	5.5225	5.05529
HIST1H2BG	NM_003518	1.39593	2.81008	4.31153	3.97778	1.37497	3.28265	2.57975	3.06098	5.16918	3.52038
PRSS35	NM_001170423	-1.15649	3.52343	2.25355	3.96312	1.37412	3.64217	3.62987	3.42012	4.59232	3.87863
RNF14	NM_001201365	-1.72221	6.47229	2.09815	6.60499	1.37083	6.31546	6.87629	6.09203	7.16115	6.54708
HEATR5A	NM_015473	-2.55121	6.80473	1.84687	6.59029	1.36598	6.3836	7.51377	6.16259	7.04767	6.61253
TSKU	NM_001258210	2.02256	6.43739	-1.13013	6.87669	1.36584	7.18688	5.94932	6.9655	6.78901	7.41529
DLL4	NM_019074	2.84479	4.88204	-1.02131	5.67888	1.36543	5.91452	4.18579	5.69411	5.66369	6.14346
ADGRL4	NM_022159	2.12724	6.48338	1.52546	7.349	1.36485	7.2716	5.96171	7.05069	7.65993	7.49943
SLC22A23	NM_001286455	-1.17519	3.50367	2.13683	3.89861	1.34937	3.59882	3.62205	3.38916	4.48463	3.82145
CARF	NM_001104586	-2.15036	4.94608	2.04815	4.91455	1.34883	4.63536	5.52911	4.42453	5.45885	4.85624
MTMR12	NM_001040446	-2.08412	5.41965	1.90639	5.36102	1.34599	5.12562	5.9752	4.91576	5.8466	5.34443
TRAK2	NM_015049	-1.53571	6.95682	2.01798	7.14276	1.34559	6.86502	7.27315	6.65424	7.66715	7.08248
ANKRD45	NM_198493	2.0053	1.81111	-1.29335	2.18787	1.34495	2.58623	1.37746	2.38128	2.01017	2.80883
DEFB131	NM_001040448	-2.1625	1.39375	2.09554	1.37829	1.3438	1.1377	2.05704	0.94434	2.01166	1.37066
FBXO32	NM_001242463	5.25613	6.37624	1.06338	7.72882	1.34345	7.89472	5.29062	7.68462	7.77328	8.11056
IFI30	NM_006332	5.93176	7.77918	1.11502	9.2469	1.34207	9.37853	6.60024	9.1687	9.32577	9.59316
ZNF770	NM_014106	-1.5655	6.12654	2.00703	6.29425	1.34172	6.02006	6.45837	5.81175	6.81681	6.23583
C11orf70	NM_001195005	-2.26235	3.82743	1.62336	3.6162	1.33979	3.48819	4.46138	3.28356	3.98254	3.70557
SLC22A20	NM_001004326	2.36784	3.21503	-1.24818	3.73306	1.33952	4.10183	2.65282	3.89639	3.57657	4.31811
USP12	NM_182488	-1.4632	4.34081	2.1783	4.60238	1.33782	4.27971	4.62405	4.07492	5.19812	4.4948
BIRC3	NM_001165	2.02051	5.35717	2.0704	6.39193	1.33489	6.0933	4.87378	5.8885	6.93841	6.30522
AKAP9	NM_005751	-1.49235	5.38733	2.15339	5.63246	1.33482	5.31051	5.68386	5.10627	6.21288	5.52291
HTR7	NM_000872	1.39625	2.23495	2.1638	2.99412	1.32993	2.68647	2.0071	2.48866	3.60223	2.90001
NUDT4	NM_001301022	-2.35052	3.18362	1.69219	2.98167	1.32987	2.82444	3.85925	2.62627	3.38516	3.03756
HES1	NM_005524	2.8658	3.14515	-1.08295	3.93712	1.32816	4.19474	2.47608	3.99502	3.88006	4.40445
DPH6	NM_001141972	-2.21154	3.40625	2.00507	3.34591	1.32723	3.07896	4.02656	2.88151	3.88516	3.28993
ZCCHC2	NM_017742	2.95654	6.0872	-1.06117	6.87621	1.32513	7.11934	5.35526	6.91917	6.83352	7.3253
IL1B	NM_000576	1.41657	3.79612	3.10605	4.80409	1.32336	4.25293	3.55322	4.05562	5.6907	4.45983
HIST1H4B	NM_003544	-3.39653	2.55511	1.27843	1.99035	1.32062	2.01167	3.5851	1.82104	2.17541	2.22225
MFSD14A	NM_033055	2.42029	8.39948	-1.49235	8.76768	1.32041	9.25955	7.78605	9.06123	8.48364	9.46221
RSAD2	NM_080657	47.2126	6.26928	-1.17686	9.52059	1.31835	9.83612	4.07768	9.63878	9.40384	10.0375
BDKRB1	NM_000710	2.77402	6.75087	1.31347	7.72105	1.31743	7.72317	6.05488	7.52686	7.92024	7.92459
CD68	NM_001040059	2.66469	10.0275	1.14616	10.8573	1.31653	10.9559	9.3454	10.7594	10.9562	11.1561
RRAD	NM_001128850	1.3144	2.63261	2.19418	3.3565	1.31426	3.02791	2.44279	2.83719	3.97087	3.23144
ZNF763	NM_001012753	1.03716	2.15914	2.77604	2.82779	1.31358	2.37423	2.13298	2.18562	3.65865	2.57912
TRIM16	NM_006470	-1.77222	3.72545	2.09175	3.83101	1.31172	3.52577	4.16103	3.33547	4.40018	3.72693
ANGPTL2	NM_012098	2.11792	8.02949	-1.28096	8.40853	1.31069	8.78204	7.50639	8.58904	8.23181	8.97937
FNDC3A	NM_001079673	2.50922	8.54634	-1.08456	9.17695	1.3105	9.42873	7.90845	9.23569	9.11858	9.62581
HLA-G	NM_002127	2.01998	5.75616	1.23363	6.4353	1.30872	6.4768	5.27129	6.28563	6.58854	6.67379
TNFRSF21	NM_014452	2.39816	6.13766	1.0305	6.82261	1.30468	6.99018	5.53904	6.80097	6.84432	7.18466
EFNB2	NM_004093	-2.46202	4.29011	1.38943	3.91921	1.30153	3.87458	4.98898	3.68914	4.16363	4.06935
SHC4	NM_203349	-1.00623	2.43645	2.08795	2.91504	1.29929	2.61402	2.44093	2.43197	3.49406	2.80969
LONRF1	NM_152271	-2.48299	4.54069	1.56135	4.24103	1.29434	4.1137	5.24388	3.9318	4.57459	4.30402
FAM102A	NM_001035254	-2.18628	5.83271	1.82168	5.71197	1.2901	5.47636	6.42418	5.2957	6.16097	5.66318
CLCN3	NM_001243372	-1.74371	5.29023	2.07884	5.40651	1.28959	5.08448	5.70649	4.90433	5.96011	5.27124
CSF3	NM_000759	2.51394	5.94914	1.64574	7.00131	1.28953	6.83212	5.32121	6.65116	7.3699	7.018
GATSL2	NM_001145064	-5.24186	2.1505	1.69564	1.60144	1.28937	1.43689	3.65528	1.2652	2.02703	1.63187
TFB1M	NM_016020	-1.27908	4.73843	2.1474	5.0857	1.28747	4.74297	4.91931	4.5642	5.66679	4.92874
MORN4	NM_001098831	-1.63054	3.37207	2.08385	3.52788	1.2871	3.2147	3.74314	3.03779	4.09704	3.40191
HMGCS1	NM_001098272	1.05098	5.56609	2.23289	6.15432	1.2846	5.77992	5.53034	5.60208	6.76099	5.9634
NPM1	NM_001037738	-2.07372	3.40086	1.65981	3.26029	1.28323	3.08986	3.96742	2.9152	3.64622	3.27498
PTPN22	NM_001193431	-1.15395	1.4601	2.17608	1.83764	1.2818	1.52909	1.56704	1.36046	2.48219	1.71863
RFESD	NM_001131065	-2.12318	2.61822	2.31618	2.66881	1.28127	2.30269	3.21707	2.13084	3.34259	2.48841
LRP6	NM_002336	-2.6921	6.08431	1.62991	5.75335	1.28041	5.5872	6.84047	5.41174	6.11653	5.76835
ERAP2	NM_001130140	2.30371	4.629	1.01177	5.27839	1.27972	5.44497	4.066	5.26996	5.28684	5.62579
WDR35	NM_001006657	-1.72481	4.83137	2.03101	4.93885	1.27917	4.62833	5.24057	4.45413	5.47633	4.80934
STMN2	NM_001199214	-2.00043	4.06586	1.03531	3.6213	1.2746	3.76731	4.59666	3.59635	3.64642	3.94639
POLA1	NM_016937	-2.02712	4.92259	1.08826	4.49979	1.27093	4.60889	5.45862	4.43919	4.56121	4.78507
NBPF3	NM_001256416	-2.40582	5.51559	1.13801	5.01095	1.2709	5.08855	6.18509	4.91856	5.10508	5.26441
IFITM1	NM_003641	2.24162	9.69084	1.15666	10.395	1.27058	10.4619	9.12605	10.2906	10.5006	10.6361
PTPN4	NM_002830	-1.81773	4.17215	2.4869	4.37134	1.27001	3.93193	4.62543	3.76329	5.07764	4.10813
ZNF33A	NM_001278170	-1.28879	3.50069	2.0044	3.79101	1.26522	3.48803	3.68848	3.32246	4.32563	3.66185
BAG1	NM_001172415	2.55107	4.4358	-1.01359	5.15276	1.26511	5.32943	3.8114	5.1625	5.14303	5.50176
ULBP1	NM_025218	-4.33055	3.23485	1.57224	2.65237	1.26412	2.50935	4.46052	2.34597	2.99879	2.6841
ADAMTS1	NM_006988	-2.11013	6.26812	2.09871	6.26453	1.25973	5.91677	6.82989	5.75256	6.82206	6.08567
SCAI	NM_001144877	-2.31999	4.40625	2.04396	4.32587	1.25586	4.00178	5.05493	3.84081	4.87218	4.16949
AKAP11	NM_016248	-2.02298	5.93576	1.98942	5.92467	1.25572	5.6111	6.46572	5.44924	6.44159	5.77776
KLHL11	NM_018143	-2.10331	3.84346	1.675	3.69778	1.25454	3.50413	4.41703	3.34437	4.08853	3.67153
HOXA2	NM_006735	-2.20765	2.49522	1.3426	2.19075	1.2537	2.14542	3.13103	1.98852	2.41355	2.31471
ZFP90	NM_001305203	-2.24795	6.42571	1.7914	6.27439	1.25309	6.02847	7.03653	5.86792	6.70901	6.19341
LIN52	NM_001024674	2.39096	4.19558	-1.3512	4.64904	1.2451	5.02687	3.61364	4.87123	4.43699	5.18749
ITPRIP	NM_001272012	3.0319	4.74123	1.04249	5.63832	1.24432	5.7639	4.00816	5.60838	5.66841	5.92374
SMIM11B	NM_001313692	-2.08157	3.41927	1.30977	3.11968	1.23827	3.0814	3.98876	2.93109	3.3204	3.23942
HORMAD1	NM_001199829	2.189	2.35805	1.23408	3.13801	1.23529	3.13869	1.85969	2.98996	3.2934	3.29481
FOXP2	NM_001172766	-2.12936	4.30552	1.6896	4.15584	1.23251	3.94261	4.88511	3.79469	4.55137	4.09629
PLA2G4C	NM_001159322	2.6991	4.59926	-1.14437	5.27276	1.23201	5.51939	3.93846	5.37094	5.17638	5.67195
ZMAT3	NM_022470	-2.64385	6.87929	1.3009	6.40057	1.2311	6.36184	7.61627	6.21363	6.59314	6.51358
G0S2	NM_015714	2.93948	6.13788	1.21187	7.10201	1.21591	7.10436	5.40918	6.96474	7.24198	7.24677
NFKBIZ	NM_001005474	3.17558	6.90073	1.31577	7.9799	1.21498	7.92362	6.11738	7.7844	8.18031	8.06533
PSG8	NM_001130167	-1.19233	2.14861	3.48512	2.78402	1.21174	2.15956	2.27925	2.02546	3.82667	2.30254
KATNAL1	NM_001014380	-2.04088	6.0374	1.72858	5.92636	1.21154	5.68143	6.57389	5.5447	6.33429	5.82154
IL6	NM_000600	4.73929	7.50831	1.34355	8.92454	1.2115	8.85137	6.46939	8.71406	9.14011	8.99085
TAS2R10	NM_023921	-2.08057	3.0729	1.51992	2.87571	1.19709	2.71619	3.6465	2.58952	3.19352	2.84905
LIAS	NM_001278590	-2.20419	3.83946	2.71294	3.96656	1.19535	3.43774	4.45168	3.31143	4.75129	3.56886
FNBP1	NM_015033	-2.36721	5.96947	1.24602	5.53654	1.19215	5.50548	6.62334	5.38015	5.69748	5.63372
KCTD18	NM_152387	-2.01553	5.19409	1.54832	5.01851	1.18919	4.83644	5.72422	4.71306	5.34376	4.96304
RTP4	NM_022147	6.96948	5.7552	-1.52943	7.01049	1.18861	7.44728	4.52263	7.32368	6.71069	7.57296
SLC37A1	NM_018964	2.1275	3.3441	-1.07454	3.88052	1.18332	4.05233	2.84357	3.93273	3.82901	4.17557
HNRNPA0	NM_006805	-2.21066	6.35724	1.33211	6.014	1.18019	5.92901	6.95518	5.8107	6.22441	6.04972
CMTR1	NM_015050	2.25928	6.51895	-1.32087	6.92969	1.17691	7.24989	5.95748	7.13334	6.73185	7.36834
C21orf91	NM_001100420	2.18265	5.34437	-1.38203	5.69882	1.17548	6.05249	4.81091	5.93699	5.4702	6.17024
CMPK2	NM_001256477	12.4385	5.56192	-1.42659	7.40927	1.1699	7.78236	4.03325	7.66999	7.15742	7.89637
AADAT	NM_001286682	-2.00226	4.5313	1.54468	4.36047	1.16565	4.16718	5.05971	4.05808	4.68539	4.27921
TSHZ1	NM_001308210	-2.12884	5.97073	1.22981	5.59775	1.1636	5.55874	6.54059	5.45052	5.74896	5.66911
MAP2K4	NM_001281435	1.11212	3.41209	2.0836	3.98411	1.16289	3.59682	3.3363	3.48961	4.54869	3.70732
NBPF1	NM_017940	-2.04639	5.32201	1.87658	5.26499	1.15951	4.93608	5.86356	4.83048	5.73859	5.04399
THEM4	NM_053055	-2.04125	5.25887	1.62194	5.10623	1.15341	4.87114	5.79872	4.76927	5.46699	4.97518
LOXL3	NM_001289164	2.13783	7.1421	-1.35261	7.49013	1.1522	7.8127	6.61502	7.71117	7.27542	7.91556
SP110	NM_001185015	5.39297	7.33395	-1.35073	8.42988	1.15206	8.75105	6.21846	8.64954	8.2158	8.85376
SCN10A	NM_001293306	1.34744	3.00418	-2.07396	2.64903	1.15059	3.32663	2.79676	3.22698	2.17459	3.42935
TCFL5	NM_001301726	-2.00514	5.06353	1.51411	4.87655	1.14953	4.68594	5.59019	4.58649	5.18496	4.78754
ODF3B	NM_001014440	2.00906	3.98815	1.19687	4.65087	1.14095	4.61718	3.51652	4.52304	4.78231	4.71327
SQRDL	NM_001271213	3.53885	7.59115	-1.16111	8.44889	1.14076	8.6518	6.73405	8.55733	8.34182	8.74732
RNF149	NM_173647	2.88668	6.6526	-1.6082	7.11013	1.13805	7.55381	5.9317	7.46111	6.77566	7.64767
YY2	NM_206923	-2.73386	3.44666	1.57792	3.10836	1.13727	2.88801	4.24765	2.79671	3.45473	2.98229
DDX60	NM_017631	3.83057	7.35053	1.26019	8.54807	1.13544	8.47401	6.44532	8.38288	8.71652	8.56613
TMEM62	NM_024956	5.08039	6.6793	-1.54116	7.63552	1.13394	8.04406	5.60896	7.9539	7.32988	8.13524
LRP8	NM_001018054	-1.11482	4.40161	2.35315	4.90248	1.13359	4.41342	4.48071	4.3239	5.55849	4.5048
HERC5	NM_016323	28.4469	5.56101	-2.55262	7.77257	1.13298	8.56749	3.6477	8.4779	7.12592	8.65802
IFT88	NM_006531	-2.02629	4.31675	1.45939	4.10091	1.13204	3.92572	4.85612	3.83728	4.38265	4.0162
CD274	NM_001267706	5.63611	5.21522	-1.37168	6.37762	1.13202	6.69851	4.11496	6.60966	6.15372	6.78856
OASL	NM_001261825	29.0571	7.52973	-2.48344	9.66424	1.13095	10.4311	5.48184	10.3427	9.03032	10.5202
FAM216A	NM_013300	-1.96379	3.74354	2.05105	3.77098	1.12543	3.3724	4.26188	3.28824	4.3246	3.45872
SAT1	NM_002970	2.42277	5.60221	1.21162	6.41377	1.12344	6.3602	5.00013	6.27679	6.55373	6.44471
TMEM60	NM_032936	2.1132	6.95019	-1.11519	7.43177	1.1226	7.59379	6.4314	7.51083	7.35354	7.67767
TLN2	NM_015059	-2.29977	4.99678	1.18991	4.55572	1.12225	4.51445	5.63351	4.43202	4.68287	4.59841
BST2	NM_004335	11.8817	5.80542	-1.35923	7.63448	1.12093	7.941	4.28841	7.85908	7.41629	8.02378
PGF	NM_001207012	2.22199	4.96576	-1.38168	5.33667	1.12074	5.6566	4.42312	5.57497	5.10855	5.73942
LRRC8B	NM_001134476	-2.04653	2.22555	1.26595	1.93076	1.11854	1.84717	2.80131	1.76813	2.10835	1.92975
CDKL3	NM_001113575	-2.29215	2.71423	1.52518	2.46682	1.11716	2.25956	3.37775	2.18105	2.79003	2.34089
ARPIN	NM_001282380	-2.0705	4.75386	1.5462	4.56131	1.11552	4.33591	5.30775	4.25777	4.8865	4.41548
SERPING1	NM_000062	2.70051	7.47928	-1.09005	8.16772	1.11213	8.30646	6.79692	8.23015	8.10576	8.38348
ELMOD2	NM_153702	-2.04544	4.44692	1.53574	4.25882	1.1119	4.03637	4.99299	3.96058	4.57951	4.11361
ISG20	NM_001303233	5.88915	4.22281	-1.68615	5.30105	1.11189	5.76729	3.13323	5.69129	4.93756	5.8443
NFIA	NM_001134673	-2.37073	4.65704	1.29731	4.25944	1.10984	4.15031	5.32115	4.07582	4.45134	4.22617
C5orf28	NM_022483	-2.07677	4.88057	1.92977	4.83279	1.1075	4.45484	5.43613	4.38179	5.33022	4.5291
PER3	NM_001289861	-2.08479	4.35171	1.52462	4.14699	1.10551	3.9256	4.91381	3.85391	4.46236	3.99862
ZFYVE26	NM_015346	3.11988	6.26883	-1.42502	6.88284	1.10155	7.2125	5.50158	7.14307	6.63209	7.28261
PREPL	NM_001042385	-2.46067	6.56608	1.33657	6.15431	1.09913	6.01639	7.24765	5.9486	6.36714	6.08496
CARD6	NM_032587	2.22447	4.7706	1.82392	5.7994	1.09911	5.4498	4.2286	5.38206	6.2491	5.5184
APPL2	NM_001251904	-3.12802	6.54046	1.52533	6.06628	1.0984	5.83667	7.41461	5.76936	6.37848	5.90476
OR5L2	NM_001004739	-1.22142	2.86477	-2.45307	1.97338	1.09764	2.79052	3.01268	2.72412	1.42953	2.85853
MAP7D3	NM_001173516	-2.15684	6.72175	1.20155	6.32118	1.09053	6.25232	7.29904	6.19012	6.45502	6.31515
EPHB1	NM_004441	2.4859	3.77926	1.24103	4.64597	1.09048	4.55487	3.17904	4.49281	4.80435	4.61778
ADAMTS5	NM_007038	-3.31491	5.52182	1.97309	5.19174	1.08604	4.78376	6.45357	4.7246	5.70506	4.84367
H2AFV	NM_012412	-2.71654	4.50401	-1.03822	3.8133	1.08582	3.89939	5.28222	3.84045	3.78634	3.95923
SCPEP1	NM_021626	2.20627	6.88234	-1.13715	7.38349	1.08543	7.53568	6.33517	7.47678	7.29136	7.59504
PTN	NM_002825	2.5523	6.61761	-1.44016	7.05992	1.08072	7.38373	5.97614	7.32794	6.80171	7.43994
CLDN20	NM_001001346	-2.1582	1.9885	1.47532	1.76796	1.08037	1.56433	2.61939	1.50956	2.07059	1.62108
PRKAR2A	NM_004157	-2.33265	5.63457	1.89282	5.49765	1.07853	5.11085	6.27858	5.05661	5.97715	5.16568
TIMM21	NM_014177	-2.07431	4.26541	1.34811	3.98108	1.07786	3.82514	4.82407	3.77144	4.20238	3.87961
HLTF	NM_003071	-2.05271	6.89421	1.34953	6.60763	1.07646	6.44787	7.43247	6.39494	6.8274	6.50124
TGFB2	NM_001135599	-2.18154	4.84796	1.709	4.6885	1.07485	4.36959	5.44318	4.31783	5.09098	4.42197
ATP6V0D2	NM_152565	-1.1083	1.39164	2.24342	1.8108	1.07423	1.37012	1.46779	1.31944	2.48514	1.42274
IL15RA	NM_001243539	2.77916	4.9696	-2.06609	5.21165	1.07024	5.81008	4.28667	5.76132	4.71442	5.85926
ZNF449	NM_152695	-2.03989	5.24299	1.5949	5.07949	1.07018	4.80258	5.78239	4.7539	5.42737	4.85175
IRG1	NM_001258406	2.82081	2.76264	-1.38548	3.36678	1.06787	3.65724	2.11407	3.61018	3.13979	3.70491
FKBP14	NM_017946	-2.13607	5.21089	1.35519	4.90644	1.06372	4.73644	5.78705	4.69209	5.13058	4.78121
SAMD9	NM_001193307	7.10237	8.7231	-1.25516	10.0859	1.05791	10.2917	7.42283	10.2511	9.92326	10.3323
IFIT2	NM_001547	47.033	7.55323	-1.72407	10.4253	1.05297	10.8628	5.27002	10.8256	10.0398	10.9001
NBEA	NM_001204197	-2.35155	5.15083	1.173	4.68451	1.0516	4.60697	5.80443	4.57082	4.80102	4.64341
NAPA	NM_003827	2.14212	8.07983	-1.17135	8.53317	1.0516	8.68423	7.54898	8.64802	8.41985	8.7206
ABCA5	NM_018672	-2.02511	5.58007	1.36751	5.31522	1.05111	5.13007	6.11224	5.09424	5.54579	5.16615
HLA-F	NM_001098478	3.23514	6.39119	-1.06472	7.24859	1.0486	7.32812	5.60014	7.29397	7.20349	7.36243
MICB	NM_001289160	2.15494	7.28822	-1.19432	7.7339	1.0477	7.8966	6.75541	7.86306	7.60687	7.93028
CCL5	NM_001278736	17.6772	5.91763	-1.95664	7.84265	1.04586	8.37405	4.19795	8.34177	7.37339	8.40646
BLOC1S6	NM_001311255	-2.16975	6.27794	1.59353	6.07081	1.04566	5.77611	6.86152	5.74399	6.41622	5.80841
IL36B	NM_014438	1.3441	1.96786	2.31975	2.7331	1.04344	2.22317	1.76607	2.19271	3.40668	2.25406
SLC39A8	NM_001135146	2.52141	5.84584	-2.01352	6.02492	1.03919	6.57857	5.21667	6.5509	5.54118	6.60636
KRT37	NM_003770	2.65025	3.16054	-1.23972	3.78268	1.03903	3.96838	2.53473	3.94086	3.63085	3.99609
TBL1XR1	NM_024665	-2.06111	7.17908	1.4389	6.93382	1.03825	6.70333	7.71972	6.6763	7.20127	6.73046
ELF1	NM_001145353	2.16787	9.47043	-1.20009	9.91256	1.03776	10.0717	8.92872	10.045	9.78186	10.0985
SCML1	NM_001037535	2.07707	5.51018	-1.00679	6.05775	1.03748	6.08912	5.00808	6.06263	6.05287	6.11572
TRIM21	NM_003141	5.18283	6.65438	-1.40903	7.69495	1.03707	7.97249	5.57253	7.94627	7.45157	7.99879
DCP1A	NM_001290204	2.08106	6.33025	-1.08382	6.82264	1.03494	6.90568	5.82363	6.88095	6.76482	6.9305
SCARB2	NM_001204255	2.11525	8.52312	-1.20244	8.94668	1.03082	9.10252	7.99982	9.08065	8.81469	9.12444
PARP9	NM_001146102	3.09936	7.6975	-1.14959	8.45545	1.0307	8.57839	6.92464	8.55661	8.35549	8.60023
GJD3	NM_152219	2.75162	5.94079	-1.39749	6.46971	1.03028	6.73711	5.25535	6.71563	6.23279	6.75866
IFIT5	NM_012420	2.21287	6.63098	-1.15038	7.12688	1.02853	7.24892	6.08273	7.22865	7.02654	7.26924
FAM172A	NM_001163417	-3.13644	4.95102	1.16656	4.30435	1.02839	4.2148	5.84378	4.19465	4.41691	4.23504
IMPDH2	NM_000884	-2.06871	6.75764	1.08547	6.31247	1.02769	6.27326	7.30232	6.25359	6.37191	6.293
PLXNC1	NM_005761	2.83166	5.68509	-1.43301	6.22034	1.02532	6.50329	4.98363	6.48528	5.96623	6.52136
ELMO2	NM_133171	2.08438	7.32279	-1.31717	7.67045	1.02297	7.8881	6.81212	7.87174	7.4743	7.9045
HIST1H2AI	NM_003509	-2.90488	5.81497	-1.45616	4.81768	1.02252	5.11243	6.63487	5.09639	4.55422	5.12852
TMEM140	NM_018295	5.80461	6.92029	-1.77033	7.88144	1.02025	8.31866	5.76701	8.30421	7.48019	8.33314
TNFAIP6	NM_007115	4.28472	8.76746	-1.35021	9.66064	1.01895	9.89319	7.78046	9.87966	9.44648	9.90674
PRKD2	NM_001079880	2.37942	6.45221	-1.79754	6.67133	1.01734	7.12013	5.85713	7.10774	6.26172	7.13254
MICU3	NM_181723	-2.18909	3.33375	1.58807	3.13207	1.01645	2.8279	3.94648	2.81615	3.48342	2.83969
SEMA3D	NM_152754	3.1489	6.15987	-4.94287	5.77605	1.01533	7.05359	5.38777	7.04262	4.73727	7.06457
SP100	NM_001080391	2.86656	7.62818	-1.11996	8.34344	1.01529	8.43651	6.90625	8.42557	8.26212	8.44746
PPM1K	NM_152542	3.28183	5.82252	-1.74658	6.3275	1.01352	6.75222	5.02804	6.74254	5.93801	6.76192
RNF19B	NM_001127361	2.78188	6.5255	-1.39402	7.06144	1.01235	7.31398	5.82907	7.30513	6.82588	7.32284
EIF4B	NM_001300821	-2.02472	7.84168	-1.0429	7.31895	1.0091	7.35584	8.36703	7.34931	7.28871	7.36238
STX11	NM_003764	2.09074	3.87536	-1.88843	3.95864	1.0072	4.44888	3.3797	4.44371	3.52652	4.45406
GPD2	NM_000408	2.54413	7.30314	-1.18298	7.88557	1.0054	8.0116	6.66055	8.00772	7.76529	8.01549
CASP1	NM_001223	2.43245	5.35027	-1.47005	5.74511	1.00392	6.03258	4.74735	6.02976	5.4739	6.03541
LGALS9B	NM_001042685	3.98304	6.46062	-1.97128	7.02742	1.00351	7.53655	5.54015	7.53402	6.55489	7.53908
BTN3A1	NM_001145008	2.01606	5.40442	-1.27358	5.75671	1.00335	5.93621	4.92226	5.9338	5.58491	5.93862
FAM104B	NM_001166699	-2.05797	2.79523	1.577	2.63084	1.00314	2.32495	3.36391	2.32269	2.97987	2.32722
HAMP	NM_021175	2.21375	4.35945	-1.4738	4.6821	1.00016	4.97034	3.82373	4.97022	4.41068	4.97045
WDPCP	NM_001042692	-2.39413	3.46595	1.19752	3.02018	-1.00091	2.89229	4.15245	2.89295	3.153	2.89164
SPHK1	NM_001142601	2.01613	5.63584	-1.2169	6.02102	-1.00201	6.16284	5.1527	6.16429	5.88108	6.16139
SERPINB10	NM_005024	-1.06071	1.92298	2.46458	2.44655	-1.00664	1.87615	1.96596	1.88093	3.18227	1.87138
BNIP3	NM_004052	2.10254	7.82678	1.07656	8.43423	-1.00721	8.376	7.30905	8.38118	8.48761	8.37082
NLRC5	NM_032206	2.6584	5.64708	-1.60455	6.04553	-1.0077	6.39069	4.98567	6.39623	5.71406	6.38516
UBE4B	NM_001105562	-2.45867	7.03317	1.11839	6.49431	-1.00911	6.40755	7.71198	6.4141	6.57552	6.40101
SPSB1	NM_025106	2.06348	4.27178	-1.64835	4.45107	-1.00965	4.81923	3.78108	4.82616	4.10514	4.8123
KIAA1755	NM_001029864	1.46451	3.86345	-2.00373	3.61248	-1.01588	4.13707	3.59803	4.14845	3.14576	4.12572
PTCHD4	NM_001013732	2.29143	3.62137	-1.59583	3.91692	-1.01613	4.257	3.07231	4.26856	3.59425	4.24548
XBP1	NM_001079539	2.06129	7.18485	-1.7294	7.31976	-1.01828	7.71247	6.682	7.72555	6.93528	7.69942
IFIH1	NM_022168	14.3555	7.35017	-2.08578	8.97306	-1.02111	9.50393	5.67548	9.51901	8.45842	9.48887
NFE2L3	NM_004289	2.38791	5.30631	-1.41542	5.71509	-1.02252	5.95511	4.71545	5.9712	5.46997	5.93907
TRIM2	NM_001130067	-2.05708	5.71017	1.25281	5.37366	-1.02295	5.19714	6.25413	5.21353	5.5387	5.1808
LRRN3	NM_001099658	14.8656	3.05777	-3.51326	4.57665	-1.02348	5.55518	1.67804	5.57195	3.75914	5.53846
PLSCR1	NM_021105	4.35541	6.55947	-1.44962	7.43353	-1.02532	7.68813	5.58338	7.70619	7.17051	7.67012
MAB21L1	NM_005584	-2.23255	7.50684	-1.24856	6.7878	-1.02647	6.93095	8.10851	6.94982	6.62955	6.91213
PDE1A	NM_001003683	-2.87611	3.33583	-1.1405	2.56312	-1.03077	2.63776	4.18383	2.65971	2.47004	2.61599
ATG4C	NM_032852	-2.03798	4.74112	1.87652	4.68737	-1.03466	4.23063	5.28242	4.25528	5.16334	4.20612
XAF1	NM_017523	2.45401	9.92	-1.18574	10.4651	-1.03511	10.5638	9.29354	10.5887	10.3429	10.5389
RUBCN	NM_001145642	2.51954	6.45993	-1.59173	6.81727	-1.0356	7.13553	5.82765	7.16081	6.49021	7.11034
RBCK1	NM_006462	2.28063	7.6085	-1.6257	7.86809	-1.03674	8.20035	7.03699	8.22642	7.52536	8.17437
GBP3	NM_018284	3.03915	7.93115	-2.09398	8.22302	-1.03697	8.74719	7.16974	8.77341	7.70716	8.72104
FMR1	NM_001185075	2.01926	6.33988	-1.4983	6.56889	-1.03703	6.84075	5.8532	6.86703	6.2837	6.81457
MASTL	NM_001172303	2.77747	6.79718	-1.37127	7.3426	-1.03768	7.54716	6.10012	7.57389	7.11838	7.52053
IFI44	NM_006417	6.00656	7.61779	-1.38381	8.78261	-1.03941	8.99213	6.43352	9.02006	8.55141	8.96429
TRIM26	NM_001242783	2.64075	6.2472	-1.47607	6.70006	-1.03958	6.95876	5.58587	6.98682	6.42506	6.93082
MFSD12	NM_001287529	3.10773	6.24584	-1.60901	6.76532	-1.04194	7.0874	5.48124	7.1171	6.43093	7.05783
PPIP5K2	NM_001276277	-2.27633	6.40895	1.66361	6.1993	-1.04464	5.81141	7.02971	5.843	6.57732	5.77999
FAM46A	NM_017633	3.3655	5.84978	-1.27294	6.61395	-1.04507	6.75846	5.03951	6.79033	6.44216	6.72673
IFI16	NM_001206567	2.33202	8.97643	-1.38388	9.37069	-1.04882	9.57353	8.3864	9.60798	9.13926	9.53921
NUDT10	NM_001304963	1.75833	2.23048	-2.00135	2.11555	-1.04896	2.63972	1.86022	2.67443	1.67346	2.60547
IFIT3	NM_001031683	10.4632	8.64754	-1.33361	10.2957	-1.05567	10.4663	7.1182	10.5054	10.0901	10.4273
RNF114	NM_018683	2.92896	8.39497	-1.57361	8.87281	-1.05638	9.16623	7.65549	9.20588	8.5518	9.12675
FYB	NM_001243093	10.5765	3.21659	1.02361	5.35704	-1.0607	5.29756	1.93745	5.34024	5.3739	5.25522
TRIM38	NM_006355	3.71363	8.41523	-1.68166	9.03198	-1.06303	9.37051	7.52187	9.4147	8.66481	9.32652
FZD4	NM_012193	3.15078	6.64725	-3.14825	6.64791	-1.0636	7.48185	5.87075	7.52646	5.87191	7.4375
FAM26E	NM_153711	2.57228	7.61208	-1.5354	8.00877	-1.06392	8.27923	6.961	8.32405	7.70544	8.23466
CMTM4	NM_178818	-2.11729	4.27136	1.34255	3.97119	-1.0656	3.71828	4.84661	3.76439	4.18936	3.67273
GDPD1	NM_001165993	-1.16009	3.15332	2.84998	3.72771	-1.06595	3.0016	3.26225	3.04802	4.55897	2.95588
ASPHD2	NM_020437	3.34967	5.12613	-2.1405	5.49545	-1.06866	6.02369	4.32776	6.07178	4.97383	5.97598
CYP2J2	NM_000775	1.37982	3.13938	-2.04937	2.81543	-1.06922	3.33157	2.91572	3.3802	2.34502	3.28364
PSMB9	NM_002800	3.14138	5.04641	-2.06601	5.39043	-1.06987	5.89029	4.28781	5.93921	4.89236	5.84178
PEAR1	NM_001080471	-2.42671	5.00091	-1.03133	4.37982	-1.07608	4.34891	5.68113	4.40213	4.35763	4.29634
GNG5	NM_005274	2.06229	5.03717	-1.28176	5.40425	-1.07657	5.5328	4.54203	5.58628	5.22815	5.47984
HLA-E	NM_005516	2.67944	9.51918	-1.2681	10.0839	-1.07764	10.2026	8.83473	10.2567	9.91399	10.1488
TAB1	NM_153497	-1.19856	4.10141	-2.01837	3.42903	-1.08066	3.91649	4.23414	3.97284	2.95965	3.86093
UBE2L6	NM_004223	3.79332	6.44602	-1.56822	7.14717	-1.08242	7.42175	5.55564	7.4791	6.82997	7.36484
TMEM171	NM_001161342	6.68047	6.82274	-2.34648	7.68907	-1.08289	8.27126	5.58895	8.3289	7.0984	8.21401
FAM65C	NM_001290268	2.81645	4.63997	-1.53611	5.12767	-1.08397	5.38817	3.95277	5.44665	4.82737	5.33032
KRT79	NM_175834	2.13424	1.97608	-1.60167	2.2317	-1.08566	2.53723	1.50349	2.59721	1.91763	2.47864
ASIC3	NM_004769	2.16118	3.1693	-1.21859	3.62819	-1.08624	3.71345	2.66178	3.7736	3.48839	3.65426
CHML	NM_001821	-2.20341	4.88163	1.09721	4.41132	-1.08666	4.28454	5.48465	4.34491	4.47875	4.22501
BAZ1A	NM_013448	2.01624	7.1412	-1.19256	7.53683	-1.0868	7.60465	6.65326	7.66493	7.41087	7.54484
GXYLT2	NM_001080393	-2.71722	4.97768	1.49789	4.59079	-1.08701	4.24796	5.7507	4.30857	4.8915	4.18821
IFT172	NM_015662	-2.18011	4.79807	1.24285	4.42274	-1.08726	4.20791	5.39309	4.26869	4.58234	4.148
SLC15A3	NM_016582	3.15323	5.27477	-1.6842	5.77959	-1.08931	6.10582	4.51101	6.16784	5.41578	6.04442
DDX58	NM_014314	12.0789	9.18517	-1.84824	10.7043	-1.0938	11.0917	7.56213	11.1565	10.2704	11.0272
MTMR11	NM_001145862	2.58446	6.17634	-1.6065	6.54825	-1.09514	6.83326	5.52927	6.89913	6.21521	6.76801
CASZ1	NM_001079843	2.14266	2.36348	-1.79381	2.51973	-1.09729	2.90851	1.87686	2.97626	2.13323	2.84231
HEXDC	NM_173620	1.54837	5.14143	-2.00157	4.94061	-1.09887	5.39803	4.83572	5.46647	4.46534	5.33045
OGFR	NM_007346	2.14427	6.08399	-1.44514	6.38795	-1.09984	6.59007	5.55858	6.65907	6.12786	6.52178
USP18	NM_017414	7.77827	8.07248	-2.02296	9.16438	-1.10039	9.61744	6.72725	9.6867	8.67023	9.54868
CCL20	NM_001130046	2.69779	4.22528	-1.02806	4.98139	-1.10049	4.93183	3.56961	5.00139	4.96147	4.86324
TAF9B	NM_015975	-2.11726	6.14696	-1.10339	5.5582	-1.10071	5.55998	6.71183	5.62963	5.48768	5.49119
AFAP1	NM_001134647	1.48801	6.49648	-2.07513	6.24071	-1.10193	6.71911	6.21611	6.78949	5.73629	6.64946
METTL7A	NM_014033	2.75922	6.07493	-1.7974	6.41414	-1.10303	6.77992	5.38676	6.85102	6.00511	6.70955
HIST1H2AB	NM_003513	-2.12492	3.68523	-1.37804	2.94103	-1.10457	3.10885	4.26883	3.18142	2.7188	3.03794
THEMIS2	NM_001039477	7.32622	6.00593	-1.81089	7.17075	-1.10485	7.53961	4.73881	7.61188	6.75518	7.46803
PDE1C	NM_001191056	-2.16182	4.0072	-1.28896	3.3013	-1.1051	3.41663	4.60173	3.48948	3.12327	3.3453
MX1	NM_001144925	5.59896	8.37839	-1.65401	9.34258	-1.1055	9.63999	7.22745	9.71261	8.98664	9.56791
ADPRHL2	NM_017825	2.35899	4.60284	-1.42591	5.00088	-1.10837	5.18862	4.0252	5.26337	4.75149	5.11493
BAMBI	NM_012342	1.65987	4.77367	-2.38672	4.48195	-1.10895	5.07804	4.42211	5.15318	3.89815	5.00399
PVRL2	NM_001042724	2.228	6.63933	-1.47523	6.95619	-1.1094	7.16703	6.08656	7.24231	6.68137	7.09253
DTX3L	NM_138287	2.74337	8.46641	-1.47074	8.94302	-1.11069	9.14958	7.76967	9.22562	8.66908	9.07416
SPATA31D4	NM_001145197	-2.79208	2.50771	1.00285	1.87618	-1.11481	1.79402	3.35547	1.87413	1.87824	1.71733
CFI	NM_000204	-1.43324	4.21502	-2.48306	3.24159	-1.11923	3.88126	4.48265	3.96337	2.65125	3.80086
ARMCX1	NM_016608	2.22921	6.94125	-1.21894	7.39937	-1.12284	7.45952	6.38703	7.54356	7.25793	7.37641
NHLH1	NM_005598	2.43253	3.14963	-1.10687	3.78152	-1.12455	3.76984	2.57301	3.85547	3.70899	3.68612
ISG15	NM_005101	8.53103	7.49583	-1.7299	8.7958	-1.12503	9.11465	6.10731	9.20003	8.40934	9.03007
RIPK1	NM_003804	2.035	6.84383	-1.64947	7.00521	-1.12785	7.28821	6.35048	7.37551	6.65351	7.20194
BZW2	NM_001159767	-2.11407	5.14953	1.26095	4.8021	-1.12792	4.5501	5.71778	4.63776	4.97227	4.4641
STAT1	NM_007315	2.30049	10.7149	-1.47125	11.0507	-1.12813	11.2454	10.1308	11.3327	10.7757	11.1588
PARP12	NM_022750	4.84139	8.23347	-1.87175	8.98584	-1.13082	9.3603	7.17399	9.44941	8.54502	9.27204
ENY2	NM_001193557	2.14075	5.88038	-1.8265	6.00478	-1.13229	6.36477	5.3569	6.45502	5.58594	6.27578
ZNFX1	NM_021035	2.95003	8.43367	-1.63263	8.88943	-1.13476	9.15841	7.68933	9.25006	8.54286	9.06767
BAAT	NM_001127610	1.1787	3.41701	-3.06324	2.60798	-1.13648	3.44415	3.30047	3.53767	1.92261	3.3531
NUDCD1	NM_001128211	2.63078	7.38278	-1.83431	7.66331	-1.13721	8.02013	6.71793	8.11342	7.23818	7.92792
GSG1L	NM_001109763	2.11648	3.84438	-1.11496	4.34387	-1.13797	4.32884	3.3414	4.42307	4.26608	4.23661
XCR1	NM_001024644	1.48555	3.18875	-2.43383	2.77211	-1.14084	3.39063	2.91601	3.48701	2.20378	3.29692
APOL3	NM_014349	2.26968	5.19332	-1.52994	5.50283	-1.141	5.72217	4.63562	5.81811	5.20464	5.62781
KRTAP9-4	NM_033191	2.18831	3.97599	-1.737	4.16352	-1.14474	4.48226	3.45101	4.58083	3.78423	4.38581
C19orf66	NM_001308277	3.02937	7.09647	-1.72867	7.53571	-1.14487	7.84268	6.34186	7.94088	7.15122	7.7457
OAS1	NM_001032409	10.8229	7.81793	-1.87612	9.25749	-1.14735	9.62281	6.28646	9.72248	8.81473	9.52417
PCGF5	NM_001256549	2.85017	7.3895	-1.65312	7.81255	-1.15215	8.08074	6.6725	8.18355	7.45836	7.97922
BLZF1	NM_003666	2.71852	7.08605	-1.39383	7.60079	-1.15229	7.74116	6.40127	7.84409	7.36504	7.63959
SLC7A11	NM_014331	-2.77945	8.16549	1.4747	7.73646	-1.15235	7.35832	8.93612	7.46132	8.02174	7.25674
GTPBP1	NM_004286	3.50693	6.58992	-1.60176	7.20905	-1.1537	7.45304	5.74668	7.55689	6.87723	7.35062
CASP4	NM_001225	2.11487	5.40575	1.05406	6.01083	-1.15483	5.86821	4.8924	5.97297	6.04893	5.76529
SCN4B	NM_001142348	1.43444	3.64816	-2.03114	3.36797	-1.15525	3.81215	3.39719	3.91768	2.89539	3.70947
HIRA	NM_003325	2.20964	6.77107	-1.99289	6.85162	-1.15529	7.2622	6.22327	7.36708	6.37222	7.15882
CFH	NM_000186	2.92874	7.8305	-1.54546	8.32397	-1.15554	8.53899	7.09363	8.64391	8.01587	8.43534
FAM168B	NM_001009993	-2.13769	7.12147	1.24177	6.74889	-1.16136	6.4857	7.69055	6.5945	6.9069	6.37869
TTC3	NM_001001894	-2.16401	7.11285	1.23841	6.73024	-1.16332	6.46771	7.69147	6.57776	6.88625	6.35951
C6orf15	NM_014070	2.1552	4.05513	-1.20234	4.51182	-1.16452	4.5355	3.53888	4.6467	4.38086	4.42696
PML	NM_002675	3.26117	6.779	-1.95539	7.18512	-1.16465	7.57436	5.97972	7.68511	6.71765	7.46521
APOBEC3D	NM_152426	2.27404	7.73611	-2.11541	7.79222	-1.16816	8.23853	7.16615	8.35141	7.27047	8.12717
MOB3C	NM_145279	2.14723	4.75518	-1.71507	4.9338	-1.16872	5.22458	4.23578	5.33826	4.55999	5.11333
TRIM5	NM_033034	3.01352	6.25343	-1.81245	6.6568	-1.17037	6.98518	5.50813	7.09958	6.24164	6.87262
APOL2	NM_030882	3.7692	5.55534	-2.02434	6.06429	-1.17146	6.47916	4.68006	6.59432	5.57687	6.36601
PSMB8	NM_004159	2.18009	7.37319	-1.61107	7.605	-1.17223	7.84132	6.8324	7.95679	7.26877	7.72753
KCNT2	NM_001287819	2.81991	4.54962	-2.05733	4.81005	-1.17282	5.24225	3.86285	5.3585	4.31773	5.12852
VAMP5	NM_006634	1.9851	6.29563	-2.46579	6.1241	-1.17283	6.69365	5.82042	6.80963	5.50758	6.57964
PRLR	NM_000949	2.55716	3.94467	-1.46725	4.39441	-1.1741	4.56241	3.32512	4.67966	4.12654	4.4481
IL3RA	NM_001267713	2.60638	2.59305	-1.69737	2.96849	-1.17595	3.25556	1.99252	3.37457	2.61127	3.14075
ADAR	NM_001025107	2.08492	7.92581	-1.25468	8.30824	-1.17864	8.35411	7.41352	8.47351	8.14619	8.23639
SPRR2B	NM_001017418	2.34961	1.76256	-1.43667	2.20659	-1.18413	2.35832	1.25096	2.48338	1.96065	2.23955
ATF5	NM_001193646	2.14159	5.64675	-1.29217	6.03502	-1.18587	6.09854	5.12407	6.22275	5.85295	5.9768
STARD4	NM_001308056	2.1022	8.02699	-1.25031	8.41812	-1.18662	8.45648	7.50891	8.58081	8.25852	8.33395
LXN	NM_020169	-2.58005	5.04026	-1.01791	4.3899	-1.18779	4.27678	5.77012	4.40272	4.37711	4.15444
IPP	NM_001145349	-2.15941	4.74363	1.36996	4.44197	-1.18871	4.0941	5.33134	4.2207	4.67483	3.9713
PLEKHA4	NM_001161354	4.64787	6.40831	-2.46268	6.93119	-1.18936	7.48559	5.39516	7.61173	6.3115	7.36154
SAMD9L	NM_001303496	6.803	8.6482	-2.20656	9.55324	-1.19034	10.0147	7.37501	10.1412	8.99938	9.88981
IFIT1	NM_001270927	9.8144	9.6678	-2.06775	10.918	-1.19066	11.328	8.15971	11.4546	10.4065	11.2028
ARRDC4	NM_183376	-2.59539	6.56189	1.7342	6.2945	-1.19098	5.78243	7.28583	5.90988	6.70415	5.65773
ATP6V1C2	NM_001039362	2.05991	3.23327	-1.63389	3.42389	-1.19125	3.6679	2.75373	3.79631	3.088	3.54383
FRAS1	NM_001166133	2.13517	5.51488	-1.25485	5.92311	-1.19314	5.96039	4.99478	6.08913	5.76162	5.83437
DSP	NM_001008844	2.73953	6.66707	-1.741	7.02221	-1.19351	7.30483	5.97962	7.43355	6.63363	7.17834
NKX3-1	NM_001256339	2.42593	5.1014	-1.60573	5.42822	-1.19611	5.64992	4.50203	5.78057	5.09734	5.52222
SOGA3	NM_001012279	2.10342	4.10748	-1.19429	4.54884	-1.19641	4.54753	3.60598	4.67872	4.42257	4.42001
PSMA4	NM_001102667	2.11071	7.76016	-1.86654	7.85463	-1.19708	8.18692	7.23998	8.31771	7.41734	8.05819
PARP8	NM_001178055	2.32064	5.85744	-1.6766	6.11196	-1.19719	6.36494	5.28157	6.49609	5.75055	6.23644
GOLGA6L4	NM_001267536	-2.07511	1.99458	-1.22992	1.37899	-1.19863	1.39955	2.58952	1.53633	1.23776	1.27495
AQP7	NM_001170	1.25294	3.03343	-2.07123	2.62314	-1.20088	3.06556	2.87513	3.20045	2.14996	2.93636
KRT3	NM_057088	2.17236	2.40205	-1.31023	2.82438	-1.2039	2.88905	1.90675	3.02601	2.63619	2.75829
HIST1H3G	NM_003534	-1.33462	5.47969	-3.60443	4.2511	-1.20403	5.13975	5.69186	5.27543	3.42566	5.00756
MOV10	NM_001130079	2.48756	7.59134	-2.12215	7.71528	-1.2055	8.14118	6.96238	8.27711	7.19158	8.00748
SLC25A28	NM_031212	3.54649	5.616	-2.6108	5.87004	-1.20661	6.46606	4.77657	6.60296	5.21847	6.332
IFI44L	NM_006820	5.71998	7.59825	-1.47498	8.67481	-1.20903	8.8217	6.44368	8.95969	8.39899	8.68584
MX2	NM_002463	6.36959	6.31865	-1.97188	7.28763	-1.20944	7.65546	5.12266	7.79386	6.81429	7.51952
KRTAP9-8	NM_031963	2.01362	3.33817	-1.33474	3.66684	-1.2101	3.74094	2.87124	3.88103	3.46447	3.6059
TRIM22	NM_001199573	3.50266	8.54968	-2.15059	8.93216	-1.2102	9.36295	7.69314	9.50159	8.39686	9.22634
XRN1	NM_001282857	2.41021	7.76061	-1.80613	7.98326	-1.21155	8.2815	7.15193	8.42109	7.56819	8.14423
HIST1H1B	NM_005322	-2.69146	4.66286	-1.25054	3.83838	-1.21169	3.86205	5.43143	4.00304	3.68049	3.72602
IFI35	NM_005533	3.5548	8.24014	-2.1041	8.65244	-1.21452	9.06438	7.37589	9.20566	8.13246	8.92527
PHACTR4	NM_001048183	2.87749	8.18026	-1.77293	8.55508	-1.21462	8.83675	7.45331	8.97812	8.15198	8.69761
FKBP1B	NM_004116	2.25304	4.04343	-2.03795	4.1262	-1.21491	4.529	3.49973	4.6716	3.64448	4.39075
TAP1	NM_000593	5.41406	6.87113	-1.99377	7.68281	-1.21668	8.05395	5.75996	8.19667	7.20117	7.91372
ABI3	NM_001135186	2.22717	4.47829	-2.2014	4.48783	-1.2191	4.94802	3.93778	5.09299	3.95457	4.80718
C2orf48	NM_182626	2.21659	3.61074	-1.15793	4.12315	-1.22083	4.08381	3.08194	4.23028	4.01873	3.94242
VSIG10L	NM_001163922	2.07781	4.58836	-1.75572	4.72267	-1.22412	4.99812	4.09106	5.14612	4.33406	4.85438
HERC6	NM_001165136	6.47626	8.38629	-1.69327	9.45391	-1.22552	9.69364	7.14629	9.84145	9.08164	9.54805
GBP5	NM_001134486	2.98469	2.94199	-1.73859	3.41249	-1.22617	3.68468	2.25711	3.83469	3.03677	3.54053
NT5DC2	NM_001134231	-2.81554	6.5642	-1.42091	5.6007	-1.23017	5.70844	7.35324	5.85983	5.35302	5.56097
TAP2	NM_000544	4.25338	6.19939	-1.96771	6.82534	-1.23963	7.17441	5.24243	7.33104	6.35452	7.02113
KLHL38	NM_001081675	3.56945	3.52594	-1.25372	4.39516	-1.23999	4.4034	2.7256	4.5613	4.23508	4.25097
TYMP	NM_001113755	2.29776	5.7643	-1.59415	6.04983	-1.2413	6.2377	5.19534	6.39557	5.72278	6.08372
MPND	NM_001159846	2.25558	3.50104	-1.84526	3.66819	-1.24457	3.97566	2.96312	4.13662	3.2528	3.82097
BATF2	NM_001300807	2.76167	6.16183	-2.57884	6.21722	-1.24742	6.77667	5.47248	6.93802	5.5713	6.61907
AGRN	NM_001305275	2.13135	6.28043	-1.8024	6.41096	-1.24817	6.68817	5.75822	6.84999	6.00007	6.53018
COL3A1	NM_000090	-1.32038	9.35684	-2.04586	8.62672	-1.24962	8.99633	9.55946	9.15851	8.1258	8.83702
MATN2	NM_002380	1.05892	5.3548	-2.09253	4.83438	-1.24991	5.23288	5.31366	5.39626	4.33101	5.07444
PTH2	NM_178449	1.16478	3.83926	-2.13527	3.35938	-1.25219	3.78517	3.73081	3.95087	2.85645	3.62642
OAS3	NM_006187	5.7758	7.94161	-1.9127	8.82655	-1.25235	9.14298	6.77672	9.30674	8.37113	8.9821
PDCD1LG2	NM_025239	3.10295	8.26575	-1.50248	8.82427	-1.25317	8.95856	7.48919	9.12283	8.53548	8.79725
CXCL16	NM_001100812	6.27532	5.1148	-2.2769	5.98555	-1.25532	6.44232	3.95875	6.60844	5.42137	6.28038
SLFN5	NM_144975	2.07772	9.36647	-1.47612	9.62381	-1.25592	9.74305	8.85381	9.90881	9.347	9.58007
ADCY7	NM_001114	1.3763	5.04726	-2.2994	4.64361	-1.25699	5.11527	4.82212	5.28292	4.08166	4.95295
CSGALNACT1	NM_001130518	2.37591	2.73949	1.30308	3.61988	-1.26088	3.26245	2.18547	3.43395	3.81588	3.09952
PNPT1	NM_033109	6.03419	8.19361	-2.46606	8.9173	-1.26165	9.42299	6.99898	9.59214	8.28993	9.25683
ADGRD1	NM_198827	1.63853	6.94447	-2.8696	6.50508	-1.26218	7.13986	6.5974	7.3098	5.78895	6.97388
APOL1	NM_001136540	5.87602	2.83801	-1.88637	3.90512	-1.26256	4.21814	1.83483	4.38967	3.47406	4.05332
HIC2	NM_015094	2.15784	3.44188	-1.75949	3.61059	-1.26407	3.86837	2.93151	4.0411	3.22594	3.70302
ERN2	NM_001308220	1.64464	3.10484	-2.24313	2.84252	-1.26919	3.30798	2.76663	3.4844	2.31889	3.14049
USP28	NM_001301029	2.16443	6.28737	-1.56019	6.54026	-1.26973	6.69451	5.755	6.86899	6.22727	6.52447
ESM1	NM_001135604	1.3265	3.79822	2.47121	4.61418	-1.27002	3.83119	3.59987	4.00749	5.31271	3.66264
PCDH17	NM_001040429	3.02755	3.23577	-2.06611	3.57042	-1.27415	3.95342	2.5339	4.13205	3.08513	3.78252
SAMHD1	NM_015474	2.95159	9.59963	-1.898	9.93909	-1.2758	10.2349	8.85058	10.4121	9.48759	10.0607
HOXD13	NM_000523	1.374	4.88182	-2.03994	4.5733	-1.27593	4.93749	4.65801	5.11639	4.08786	4.76484
PSPH	NM_004577	-2.1533	6.08181	-1.13551	5.46121	-1.28099	5.37205	6.6602	5.55365	5.37031	5.19639
GBP4	NM_052941	26.5287	5.72982	-6.45841	7.09123	-1.28155	8.38251	3.83388	8.56336	5.87218	8.20547
CFLAR	NM_001127183	2.66047	6.60717	-1.74251	6.93847	-1.28478	7.16757	5.93893	7.35061	6.54944	6.98909
SMIM14	NM_174921	2.02681	6.58825	-1.98942	6.60274	-1.2887	6.93216	6.09832	7.11753	6.12518	6.75161
PODN	NM_001199080	-1.71269	6.47581	-2.24683	5.48435	-1.29217	5.91151	6.87556	6.0993	4.93141	5.72951
SLFN12	NM_001289009	2.09274	6.46765	-2.10345	6.46365	-1.29461	6.83345	5.95686	7.02225	5.94949	6.64973
MAK	NM_001242385	1.98923	2.95447	-2.05117	2.92821	-1.29464	3.30041	2.49973	3.49194	2.45549	3.11939
GINS2	NM_016095	-2.17049	3.74066	1.07803	3.27694	-1.29549	3.03069	4.34121	3.22319	3.33159	2.84969
TDRD7	NM_001302884	4.94452	6.27923	-1.88727	7.06412	-1.29689	7.34719	5.23128	7.53711	6.62081	7.16205
TLR3	NM_003265	7.86235	7.73294	-2.99623	8.53397	-1.30017	9.17088	6.38722	9.36218	7.77903	8.98348
PARP10	NM_032789	2.4292	2.9274	-1.16934	3.52218	-1.30084	3.44189	2.35635	3.63683	3.41114	3.25739
GPR180	NM_180989	2.2356	7.15222	-1.68898	7.36829	-1.30151	7.56358	6.5954	7.75606	6.99991	7.37587
RAB24	NM_001031677	2.03992	5.08469	-1.97267	5.11136	-1.30347	5.43034	4.59637	5.62488	4.64473	5.24252
ETV7	NM_001207035	5.01886	5.15787	-2.3444	5.80413	-1.30364	6.257	4.12383	6.45119	5.22197	6.06865
KRTAP4-12	NM_031854	2.95857	2.42846	-1.03994	3.30548	-1.30518	3.13585	1.76895	3.33385	3.27735	2.9496
JAK2	NM_004972	3.13575	5.86075	-1.86603	6.27676	-1.30744	6.54662	5.09404	6.74285	5.84288	6.3561
LOXL4	NM_032211	-1.42796	6.46953	-2.43985	5.537	-1.31235	6.01838	6.73161	6.21765	4.93086	5.8255
CDKN2C	NM_001262	1.30187	5.06715	-2.4221	4.57864	-1.31481	5.05974	4.88043	5.26102	3.98476	4.86617
LGMN	NM_001008530	3.67132	7.61393	-1.76118	8.19122	-1.31525	8.40967	6.73336	8.60966	7.79312	8.21432
GRIP2	NM_001080423	3.53936	4.02224	-1.83923	4.57542	-1.31676	4.83346	3.21254	5.03603	4.15693	4.63904
CHRM4	NM_000741	2.03478	3.01678	-1.45579	3.2904	-1.31726	3.3678	2.54756	3.57243	3.03063	3.17489
OPTN	NM_001008211	2.33301	7.64713	-1.83064	7.83429	-1.31957	8.08009	7.06041	8.2826	7.41025	7.88253
CCDC69	NM_015621	2.00366	2.81587	-1.3048	3.16374	-1.31976	3.15499	2.35883	3.36147	2.97764	2.96119
DHX58	NM_024119	4.91183	5.92474	-2.20737	6.58721	-1.31987	6.98002	4.88683	7.18309	6.04076	6.78269
OR1N1	NM_012363	1.68911	2.2025	-2.05989	2.02556	-1.32571	2.40087	1.85659	2.61285	1.57028	2.20608
ATP10A	NM_024490	3.00962	6.44275	-2.39906	6.62514	-1.32629	7.07975	5.6968	7.28638	6.02391	6.87898
CH25H	NM_003956	1.984	6.53298	-4.92799	5.782	-1.32822	6.83804	6.05744	7.04585	4.74485	6.63636
NMI	NM_004688	4.658	6.62247	-2.44876	7.14953	-1.3294	7.61653	5.60497	7.82468	6.53263	7.41391
COX6A2	NM_005205	1.53691	3.72496	-2.12395	3.46209	-1.33054	3.83632	3.42782	4.04785	2.9611	3.63584
KRTAP5-9	NM_005553	2.09862	2.59224	-1.59089	2.82685	-1.33133	2.96793	2.1121	3.18154	2.51171	2.76867
APOC1	NM_001645	1.65741	3.30232	-2.14448	3.08787	-1.33155	3.47415	2.95791	3.68684	2.58621	3.27373
APCDD1	NM_153000	-1.86004	7.53061	-2.20913	6.4994	-1.33163	6.88655	7.99157	7.09624	5.95276	6.68305
CPEB3	NM_001178137	2.25716	3.17983	-1.31513	3.61787	-1.33589	3.60591	2.64635	3.82086	3.42566	3.40306
MNS1	NM_018365	-2.30672	4.36775	-1.10246	3.73522	-1.33621	3.59109	5.01209	3.80625	3.66552	3.3881
PARP14	NM_017554	4.79935	8.82128	-2.3344	9.39355	-1.33999	9.81158	7.76212	10.025	8.80191	9.60274
NR4A3	NM_006981	3.41655	5.16521	-1.61019	5.77313	-1.34001	5.91207	4.35442	6.12696	5.43973	5.70472
ZC3H12A	NM_025079	3.01774	6.19079	-1.8164	6.594	-1.34033	6.82401	5.44511	7.03858	6.1775	6.61599
ROR1	NM_001083592	-2.04081	6.15578	-1.9955	5.1402	-1.34098	5.44692	6.69182	5.66268	4.66593	5.23939
HELZ2	NM_001037335	6.60995	5.50426	-2.41456	6.3651	-1.34486	6.81558	4.30802	7.03266	5.7609	6.6052
LEFTY1	NM_020997	1.5956	3.16544	-2.28818	2.86165	-1.34571	3.29925	2.84628	3.52038	2.32618	3.09201
SLC7A14	NM_020949	-3.01816	5.03296	1.04217	4.3285	-1.34584	4.07893	5.89248	4.29881	4.3584	3.8703
SLFN12L	NM_001195790	2.36362	2.63075	-2.20979	2.69138	-1.35099	3.09884	2.08244	3.32344	2.17953	2.88942
IFNB1	NM_002176	9.66842	4.72247	-5.63263	5.24149	-1.35329	6.41272	3.36139	6.63467	4.14086	6.1982
ANKFY1	NM_001257999	2.37469	7.84172	-1.87386	8.02459	-1.3574	8.26701	7.24263	8.49037	7.58436	8.04952
TCF15	NM_004609	2.47789	2.93391	-1.27954	3.47824	-1.35978	3.43175	2.35148	3.66059	3.30497	3.21722
CPED1	NM_001105533	2.43625	8.12175	-1.44071	8.52198	-1.35999	8.56477	7.50478	8.78944	8.26266	8.34584
APOL6	NM_030641	2.25601	7.50625	-1.99073	7.60319	-1.36684	7.8874	6.94227	8.11604	7.12274	7.6652
FAM64A	NM_001195228	-1.30819	4.23178	-2.0234	3.49728	-1.36748	3.80999	4.43	4.04243	3.02565	3.59091
RARRES3	NM_004585	5.71606	5.74544	-2.66231	6.39372	-1.36984	6.90823	4.62394	7.13896	5.72628	6.68495
FRY	NM_023037	-2.10475	5.61402	-1.86107	4.63312	-1.37009	4.87037	6.17645	5.1028	4.20667	4.64853
NPAS1	NM_002517	2.00923	3.27005	-1.19328	3.68221	-1.37095	3.57706	2.80524	3.81188	3.55695	3.3567
CD74	NM_001025158	1.56827	5.16108	-2.05137	4.95051	-1.3717	5.26294	4.84669	5.49586	4.45927	5.03989
LGALS9C	NM_001040078	4.54349	4.45131	-2.41382	4.99926	-1.37238	5.44204	3.49137	5.67517	4.40385	5.21849
CHRDL1	NM_001143981	1.26702	4.81408	-2.64246	4.2292	-1.37328	4.75351	4.64639	4.98783	3.58595	4.5302
UNC93B1	NM_030930	2.88756	5.58981	-2.11756	5.84061	-1.37545	6.1726	4.87698	6.40683	5.32443	5.94693
SOCS1	NM_003745	1.80093	4.81868	-2.60398	4.51891	-1.37561	5.0264	4.41296	5.2617	3.88098	4.80163
BIRC5	NM_001012270	1.20403	5.63577	-2.10124	5.20821	-1.37572	5.53643	5.50343	5.7713	4.70006	5.31111
NASP	NM_001195193	1.69063	6.12823	-2.09127	5.96281	-1.37682	6.2838	5.76114	6.5187	5.45432	6.05736
CASC10	NM_001010911	-2.22877	4.3277	1.29378	3.96947	-1.37724	3.54963	4.94427	3.78802	4.15961	3.32624
GBP2	NM_004120	7.60327	6.02236	-4.62929	6.46164	-1.38019	7.42483	4.73428	7.6609	5.45011	7.19603
ZNF224	NM_013398	2.29436	5.3479	-1.38119	5.74271	-1.38119	5.74271	4.7823	5.98039	5.51448	5.51448
STAT2	NM_005419	2.86191	8.92246	-2.13206	9.15072	-1.38205	9.47685	8.19615	9.71313	8.62088	9.24632
OR4K1	NM_001004063	2.06305	1.52591	-2.02155	1.54629	-1.38312	1.88682	1.09046	2.13524	1.11978	1.66731
TRAFD1	NM_001143906	2.71565	6.10157	-1.95606	6.36227	-1.38403	6.62604	5.42333	6.86463	5.89668	6.39575
OAS2	NM_001032731	7.40074	8.34763	-1.93815	9.42599	-1.38659	9.67677	7.02774	9.91541	8.96073	9.44387
NDRG2	NM_001282211	1.07625	3.57845	-2.01147	3.08683	-1.38798	3.38711	3.52583	3.63185	2.6236	3.15886
EDN1	NM_001168319	3.67285	7.17973	-1.53379	7.86465	-1.39168	7.93726	6.30235	8.17925	7.56215	7.70242
EIF2AK2	NM_001135651	2.51891	9.27169	-1.40948	9.71127	-1.39244	9.72027	8.62921	9.96201	9.46685	9.4844
CTNNBL1	NM_001281495	3.05495	5.26953	-2.32651	5.49358	-1.39343	5.89215	4.52518	6.13633	4.91816	5.65769
SCLT1	NM_001300897	2.09001	4.66937	-1.79284	4.79172	-1.39566	4.98504	4.1678	5.23131	4.38906	4.75036
KRTAP10-2	NM_198693	2.17151	3.59133	-1.49429	3.89348	-1.39573	3.94615	3.07528	4.19398	3.61452	3.71296
GBP2	NM_004120	5.82921	6.59347	-4.02157	6.91021	-1.39813	7.74111	5.44333	7.98663	5.97887	7.50313
POTEC	NM_001137671	-1.05227	3.81487	-2.12912	3.18687	-1.39895	3.52781	3.8518	3.77829	2.68803	3.29394
ADAP1	NM_001284308	1.60746	4.30899	-2.09366	4.09742	-1.40282	4.41405	3.98018	4.66496	3.59893	4.17663
TREX1	NM_007248	5.86357	4.93715	-2.34068	5.72902	-1.40786	6.12352	3.82346	6.37524	5.14831	5.88174
EPSTI1	NM_001002264	5.73745	7.10146	-2.73524	7.7127	-1.41153	8.22022	5.9522	8.47261	7.02094	7.97535
LAMB1	NM_002291	-1.24081	8.63825	-2.02927	7.95717	-1.41644	8.22904	8.79529	8.48401	7.46305	7.98174
SSX2IP	NM_001166293	-2.39086	4.82613	-1.09923	4.16934	-1.41755	3.9785	5.49568	4.23815	4.10165	3.73475
SERPINF1	NM_002615	-1.24747	7.51762	-2.01588	6.83542	-1.42246	7.10107	7.67882	7.35981	6.3484	6.85142
SLC5A4	NM_014227	2.00017	2.92404	-1.95775	2.94231	-1.42252	3.20225	2.46643	3.46655	2.49735	2.9581
RBMS2	NM_002898	2.39645	7.7016	-1.8625	7.89646	-1.42517	8.09821	7.09691	8.35781	7.46057	7.84668
LDB2	NM_001130834	1.29336	5.43337	-2.9886	4.7674	-1.42633	5.35983	5.25098	5.6221	4.04263	5.10979
CADPS2	NM_001009571	1.96736	4.24246	-2.5907	4.01359	-1.42655	4.49502	3.78232	4.75858	3.38524	4.24605
CLDN23	NM_194284	2.83485	4.69986	-2.10427	4.94553	-1.42971	5.24703	4.00795	5.51122	4.4379	4.9955
TMEM173	NM_001301738	2.88976	7.03411	-1.56987	7.50874	-1.43399	7.57663	6.31016	7.84111	7.19046	7.32107
DAB1	NM_021080	-1.90512	4.72023	-2.50311	3.55519	-1.43865	4.00719	5.20801	4.27813	2.95441	3.75341
TRIM14	NM_014788	3.46494	6.471	-2.00831	6.90793	-1.43895	7.16189	5.63638	7.42921	6.42323	6.90419
SERPINB9	NM_004155	2.33259	5.67821	-3.22138	5.41273	-1.44351	6.05137	5.10002	6.32195	4.63427	5.79237
CLPSL1	NM_001010886	1.0706	3.10272	-2.15569	2.53848	-1.44353	2.87535	3.0539	3.15232	2.04417	2.62272
ANXA8L1	NM_001098845	2.04388	4.69018	-1.35952	5.00765	-1.44863	4.95955	4.20279	5.2341	4.791	4.69941
IRF1	NM_002198	4.27442	5.21434	-2.3586	5.71406	-1.44913	6.09298	4.27072	6.36645	5.12852	5.83126
LOC101928436	NM_001286997	1.07255	4.1167	-2.18275	3.56021	-1.44964	3.89049	4.06649	4.16754	3.04139	3.63185
GCNT4	NM_016591	1.12345	6.04366	-2.09853	5.56791	-1.45044	5.85382	5.96028	6.12821	5.05883	5.59172
PLEKHG1	NM_001029884	1.09826	3.44125	-2.00942	2.96368	-1.45114	3.22978	3.3743	3.50952	2.50274	2.97233
PRDM9	NM_001310214	2.00594	2.46036	-1.63533	2.63465	-1.45557	2.72903	2.00894	3.01322	2.30364	2.47164
TMX1	NM_030755	2.28764	8.46162	-1.73063	8.67491	-1.45585	8.80448	7.88572	9.07958	8.28828	8.53772
CCL2	NM_002982	2.23236	10.5234	-1.5198	10.8124	-1.45879	10.8428	9.96	11.1186	10.5147	10.5738
LAP3	NM_015907	6.90021	7.28256	-3.27406	7.90628	-1.46076	8.53023	6.02133	8.80797	7.09689	8.26125
LCE1A	NM_178348	1.86897	2.58873	-2.08859	2.49159	-1.46283	2.79103	2.17662	3.07886	2.01633	2.5301
PDGFRB	NM_002609	-1.04359	8.29972	-2.02849	7.742	-1.46477	7.98892	8.33055	8.269	7.24859	7.71833
OR4N5	NM_001004724	1.30153	3.40697	-2.14902	3.0002	-1.46513	3.31543	3.22216	3.60237	2.49869	3.05134
SAMD10	NM_080621	2.12679	4.00002	-1.2725	4.40397	-1.46663	4.29611	3.49255	4.58123	4.23356	4.02873
DLL1	NM_005618	2.13966	3.95783	-2.23693	3.92083	-1.46798	4.25846	3.44699	4.54437	3.38285	3.99054
MCM5	NM_006739	-1.03547	6.62435	-2.04654	6.06068	-1.46932	6.31558	6.64954	6.59925	5.56606	6.0441
MLKL	NM_001142497	7.30695	6.94217	-2.86408	7.72727	-1.47067	8.24056	5.65422	8.52349	7.00542	7.96702
NRN1	NM_001278710	2.24526	4.93577	-1.67385	5.16865	-1.47747	5.26448	4.38669	5.55357	4.8104	4.99044
PTGIS	NM_000961	1.35265	6.86591	-3.44053	6.1315	-1.48096	6.7981	6.65147	7.08726	5.30463	6.52073
RHOBTB3	NM_014899	-1.35335	8.05282	-2.00946	7.31681	-1.48202	7.54839	8.27404	7.83751	6.8307	7.26994
ALCAM	NM_001243280	1.57599	6.95405	-2.19036	6.70051	-1.48343	6.99967	6.63366	7.28992	6.15875	6.72098
CXCL11	NM_001302123	54.3222	6.37584	-4.80115	8.67336	-1.48441	9.58939	4.1151	9.87857	7.61519	9.30868
SPATA12	NM_181727	2.0302	2.65689	-1.27206	3.03782	-1.48524	2.91709	2.19474	3.21636	2.86919	2.64566
NUB1	NM_001243351	2.85682	6.65831	-2.01261	6.93557	-1.48635	7.16685	5.94402	7.45843	6.44936	6.88666
BZRAP1	NM_001261835	2.00234	3.42692	-1.1285	3.87598	-1.49099	3.66473	2.96248	3.96417	3.78976	3.3879
AMPH	NM_001635	1.26903	5.54603	-2.07161	5.16855	-1.49724	5.42159	5.37683	5.72056	4.66981	5.13825
C20orf141	NM_001256538	1.14907	4.15758	-2.11055	3.68098	-1.49744	3.95707	4.05855	4.25902	3.1814	3.67652
CD207	NM_015717	2.13137	2.80457	-2.00998	2.85543	-1.49787	3.09796	2.31131	3.40309	2.39591	2.82018
GUCY1A3	NM_000856	1.72022	3.05635	-2.10916	2.88445	-1.50008	3.16659	2.69	3.47259	2.39592	2.88755
CYP26A1	NM_000783	2.05785	2.19592	-1.63048	2.39892	-1.50105	2.46703	1.73621	2.77735	2.07205	2.19138
ITGBL1	NM_001271754	-1.2218	7.87227	-2.26967	7.11332	-1.50155	7.43008	8.0181	7.72909	6.54661	7.14264
GBP1	NM_002053	5.6889	6.87547	-3.76435	7.22377	-1.50318	7.94353	5.73483	8.24298	6.33058	7.65496
CYP7B1	NM_004820	-1.5737	5.68548	-2.26332	4.74211	-1.50418	5.06476	6.02196	5.3678	4.18936	4.77882
ABCD1	NM_000033	2.09559	5.22448	-1.82823	5.33239	-1.50503	5.48253	4.71799	5.78535	4.9149	5.19556
TGM1	NM_000359	1.83071	3.68245	-2.09509	3.57126	-1.50958	3.83583	3.27199	4.14439	3.07738	3.55024
OR10H3	NM_013938	2.21817	1.83513	-2.20393	1.84144	-1.51072	2.17985	1.34832	2.49769	1.35761	1.90245
SLC18B1	NM_052831	2.45122	6.02296	-2.01286	6.17913	-1.51224	6.39903	5.41083	6.70433	5.69508	6.10764
GSDMD	NM_001166237	1.63061	5.20416	-2.00054	5.04386	-1.51333	5.26145	4.86339	5.5688	4.56841	4.97107
RASGRP3	NM_001139488	2.52242	3.16489	-1.93241	3.39359	-1.51348	3.59054	2.56709	3.9019	2.9515	3.30403
BRIP1	NM_032043	4.24443	7.1781	-4.0371	7.21973	-1.51532	7.9908	6.21066	8.29623	6.28291	7.69661
GMPR	NM_006877	10.5093	6.14271	-3.81021	7.03878	-1.51634	7.76345	4.67596	8.06955	6.13968	7.46896
EHD4	NM_139265	4.23814	7.39897	-2.99362	7.6821	-1.52126	8.20545	6.43023	8.51366	6.93177	7.90839
UBA7	NM_003335	3.18959	7.46663	-3.01413	7.51214	-1.5224	8.04116	6.67668	8.35005	6.75831	7.7437
PSD2	NM_032289	1.52491	3.3771	-2.08596	3.12004	-1.5233	3.37793	3.08643	3.69515	2.63444	3.08795
FLNA	NM_001110556	-1.20224	9.07027	-2.05563	8.40253	-1.524	8.6291	9.20411	8.93838	7.8988	8.33052
ESPNL	NM_001308370	2.14358	3.42395	-1.11342	3.93959	-1.52808	3.69937	2.91783	4.01785	3.86285	3.40613
ABLIM1	NM_001003407	-1.35014	5.01884	-2.02449	4.26795	-1.52839	4.49053	5.24006	4.80695	3.78939	4.19494
BMP4	NM_001202	1.08188	6.27548	-2.14237	5.75673	-1.52882	6.01852	6.21897	6.33251	5.2333	5.72009
FAM65B	NM_001286445	2.26018	6.06493	-3.41565	5.72739	-1.54054	6.36226	5.50517	6.68161	4.90945	6.05817
ADAMTS7	NM_014272	1.701	4.08383	-2.36879	3.81247	-1.54112	4.16129	3.71858	4.48496	3.24081	3.86098
FAM101B	NM_182705	-2.39459	7.47121	-1.3093	6.6706	-1.54464	6.54669	8.12761	6.86783	6.47903	6.24056
RNF213	NM_001256071	4.09266	8.62905	-2.5824	8.99489	-1.54468	9.38635	7.6722	9.70524	8.33653	9.07793
CHRNA1	NM_000079	2.09146	3.33092	-1.63819	3.53148	-1.54802	3.57636	2.84092	3.90543	3.19333	3.27501
ZNF107	NM_001013746	2.96009	4.58484	-1.61617	5.07592	-1.54809	5.10905	3.86837	5.43401	4.74143	4.80352
CTNNAL1	NM_001286974	-1.04862	6.60246	-2.20009	5.9725	-1.54989	6.24422	6.63679	6.5683	5.43074	5.93613
DDAH1	NM_001134445	1.08734	7.65904	-2.0191	7.19499	-1.55287	7.3954	7.59888	7.71968	6.70597	7.08474
GSTA3	NM_000847	2.09795	2.36919	-1.22824	2.81102	-1.55617	2.62491	1.89424	2.96322	2.66663	2.32522
SLC2A12	NM_145176	2.01766	6.19088	-2.71503	5.95397	-1.55863	6.38974	5.70521	6.71789	5.27692	6.07761
PRKAG3	NM_017431	2.06491	2.96111	-1.57225	3.1869	-1.55879	3.19376	2.48391	3.52999	2.87716	2.88956
COL8A1	NM_001850	-1.2879	5.90264	-2.49147	5.02146	-1.55993	5.39268	6.08797	5.72295	4.40595	5.08147
DDX60L	NM_001012967	6.19919	8.34916	-2.41684	9.10951	-1.56063	9.44176	7.1362	9.76828	8.49516	9.12615
MT1M	NM_176870	3.26126	6.01514	-2.10013	6.37031	-1.56139	6.59876	5.22257	6.928	5.85752	6.28517
ANGPTL1	NM_004673	11.8057	4.66341	-5.63701	5.38239	-1.56487	6.44142	3.21112	6.77253	4.2776	6.12649
ACSL5	NM_016234	2.39717	4.5888	-2.15448	4.67627	-1.56488	4.929	4.00127	5.2626	4.15526	4.61655
GCNT1	NM_001097633	1.60119	6.20033	-2.27072	5.92817	-1.56506	6.21769	5.87005	6.54919	5.36604	5.90297
PAX3	NM_000438	2.33047	5.45135	-1.84575	5.6363	-1.56604	5.76308	4.8751	6.09572	5.21151	5.4486
SVEP1	NM_153366	-1.03493	7.57152	-2.54965	6.8384	-1.56684	7.2156	7.59633	7.5468	6.1965	6.89894
MAP4K1	NM_001042600	1.57142	2.89463	-2.22646	2.59822	-1.56806	2.89636	2.5869	3.23897	2.08422	2.58999
C9orf91	NM_153045	1.73311	5.91345	-2.14746	5.74572	-1.56971	5.98935	5.53006	6.32342	5.22079	5.67292
GPR84	NM_020370	2.41965	2.59439	-1.63826	2.93131	-1.5745	2.96346	2.03414	3.30894	2.59678	2.65405
SLFN11	NM_001104587	1.51361	6.09622	-2.71965	5.6348	-1.57454	6.06624	5.80455	6.40254	4.95912	5.74761
ENDOD1	NM_015036	2.26228	5.63473	-2.31617	5.61585	-1.57489	5.91762	5.07653	6.25431	5.04257	5.59906
ADAM33	NM_001282447	-1.21525	7.80325	-2.34255	7.02306	-1.57801	7.32745	7.94514	7.66389	6.43581	7.00578
PSMB10	NM_002801	2.42393	6.39022	-2.90313	6.24478	-1.58287	6.7213	5.78338	7.06073	5.52312	6.39819
PRR22	NM_001134316	1.22141	4.32789	-2.10868	3.89944	-1.58423	4.12936	4.18602	4.47457	3.39823	3.81079
GNB4	NM_021629	2.18076	6.96733	-2.40571	6.89014	-1.5875	7.21133	6.42758	7.55241	6.28595	6.88565
HIST1H3I	NM_003533	-1.81216	9.96946	-2.00775	9.03305	-1.58753	9.2104	10.4075	9.54982	8.54424	8.88304
MYLIP	NM_013262	-1.06847	5.90887	-2.53478	5.14681	-1.58864	5.5173	5.95684	5.86129	4.51943	5.1935
BATF3	NM_018664	3.55503	4.57228	-2.44828	4.88949	-1.58967	5.23281	3.74799	5.57785	4.28608	4.90912
MYD88	NM_001172566	3.99518	6.56212	-2.93889	6.81502	-1.5907	7.29437	5.63862	7.63688	6.08161	6.96722
MRVI1	NM_001098579	-1.49382	5.53624	-2.78284	4.45526	-1.59148	4.90768	5.83331	5.2543	3.77774	4.58393
TRANK1	NM_014831	4.66928	7.47345	-2.85924	7.87307	-1.59239	8.32491	6.44407	8.66727	7.15164	7.99608
MXRA5	NM_015419	-1.34358	9.74564	-2.8296	8.75253	-1.59829	9.19044	9.96101	9.53493	8.03433	8.8584
WARS	NM_004184	3.06382	7.85917	-3.67914	7.7115	-1.59859	8.36299	7.0929	8.70823	6.82886	8.03143
SECTM1	NM_003004	8.63616	8.43919	-3.07605	9.29066	-1.59942	9.79186	7.0261	10.1365	8.51541	9.45894
SLC1A4	NM_001193493	-1.27212	6.01112	-2.27548	5.2133	-1.60052	5.49027	6.18724	5.84001	4.65384	5.16147
RASGEF1A	NM_001282862	2.16974	2.85525	-1.41683	3.207	-1.60198	3.10972	2.35065	3.46817	2.9655	2.78831
RHBDF2	NM_001005498	2.74278	5.80452	-2.40424	5.91123	-1.61049	6.22456	5.12215	6.57779	5.31221	5.89029
SYT2	NM_001136504	2.07211	3.71915	-1.58469	3.93556	-1.61483	3.92075	3.23055	4.28165	3.61745	3.59027
PYCARD	NM_013258	1.68313	6.77262	-2.50793	6.4614	-1.6151	6.80401	6.40745	7.1586	5.8321	6.46698
TOX	NM_014729	-2.46453	7.41136	-2.13505	6.21805	-1.61726	6.4331	8.09052	6.78921	5.69494	6.09566
SESN3	NM_001271594	-2.98078	3.01898	-1.2301	2.17773	-1.62284	1.95198	3.90793	2.33224	2.03346	1.63372
PI4K2B	NM_018323	3.0908	7.12599	-2.2428	7.38071	-1.62498	7.62807	6.35834	7.98632	6.82102	7.2859
TSPAN2	NM_001308315	-1.0675	4.44371	-2.76431	3.5892	-1.62609	4.03091	4.49108	4.39684	2.92992	3.69543
LRRC45	NM_144999	2.00133	3.86964	-1.50106	4.0989	-1.6262	4.03639	3.40139	4.40235	3.81637	3.70085
LOXL1	NM_005576	-1.04156	8.60599	-2.18151	7.99423	-1.635	8.21437	8.63542	8.57667	7.45134	7.86738
GABRE	NM_004961	1.07566	6.79465	-2.51893	6.14503	-1.63563	6.48283	6.74224	6.84746	5.51465	6.13761
ICAM1	NM_000201	2.55645	8.5031	-1.7699	8.7856	-1.63732	8.84426	7.85294	9.20708	8.38341	8.49574
AP1M2	NM_001300887	2.37963	2.96075	-1.631	3.27963	-1.64411	3.27319	2.4007	3.65144	2.94568	2.93413
TMEM106A	NM_001291586	2.61973	6.86959	-2.30406	6.9713	-1.64571	7.23106	6.20992	7.59934	6.39516	6.88063
ASS1	NM_000050	-1.1138	8.60307	-2.04238	7.99398	-1.65055	8.1562	8.68117	8.52568	7.49543	7.80273
FAM209A	NM_001012971	2.32202	2.73755	-1.20852	3.27241	-1.65441	3.02701	2.1965	3.41188	3.13864	2.68556
IRF7	NM_001572	6.90878	4.61168	-2.48689	5.51586	-1.65504	5.8373	3.42361	6.21204	4.8977	5.48517
NEDD9	NM_001142393	1.4717	3.65958	-2.45566	3.23662	-1.65522	3.56693	3.39144	3.94892	2.65281	3.2219
NEDD9	NM_001142393	1.4717	3.65958	-2.45566	3.23662	-1.65522	3.56693	3.39144	3.94892	2.65281	3.2219
RFTN2	NM_144629	1.79937	4.82381	-2.65371	4.50748	-1.65769	4.88797	4.41864	5.26613	3.85812	4.53696
THY1	NM_001311160	-1.20637	5.82086	-2.03308	5.14989	-1.65793	5.3099	5.95777	5.6871	4.66343	4.95772
CTGF	NM_001901	1.49278	8.99651	-2.28211	8.67457	-1.66156	8.91636	8.71215	9.29015	8.09978	8.55761
TNFSF10	NM_001190942	91.1247	5.46088	-9.16141	7.85353	-1.66314	9.23796	3.10243	9.6122	6.41663	8.87829
RAB20	NM_017817	2.51307	4.27014	-2.02191	4.44954	-1.667	4.60293	3.65684	4.98629	3.97057	4.24904
C1orf198	NM_001136494	1.14499	5.52333	-2.13681	5.04448	-1.66946	5.23914	5.42652	5.62186	4.5264	4.88248
STAC	NM_001292049	-2.14637	4.15955	-1.44146	3.37086	-1.67038	3.25386	4.74683	3.64493	3.1174	2.90475
MYL3	NM_000258	1.79668	2.88034	-2.43846	2.61292	-1.67162	2.93996	2.48852	3.33385	2.04788	2.5926
CXCL12	NM_000609	-1.55246	8.48714	-2.39529	7.51934	-1.67361	7.79546	8.81035	8.17579	6.91559	7.43283
TEKT1	NM_053285	2.00714	2.33264	-1.67492	2.48904	-1.67474	2.48913	1.8836	2.88874	2.14465	2.1448
GAS1	NM_002048	-1.14978	5.28798	-2.01974	4.65363	-1.67689	4.80091	5.38962	5.18826	4.17409	4.44247
FBXL7	NM_001278317	1.19547	7.73329	-2.10268	7.3074	-1.67794	7.48049	7.60557	7.86315	6.79092	7.11646
COLEC12	NM_130386	-1.5484	7.54629	-2.63454	6.50127	-1.68232	6.852	7.86827	7.23749	5.83994	6.48704
GSTK1	NM_001143679	1.63042	6.84314	-2.00705	6.68343	-1.68636	6.81747	6.4996	7.20484	6.19976	6.45093
PABPC1L2B	NM_001042506	1.68658	3.26431	-2.2861	3.00805	-1.68846	3.2634	2.90896	3.66306	2.47017	2.90735
GCH1	NM_000161	6.95143	5.22624	-5.60343	5.42504	-1.6889	6.41965	4.0115	6.80881	4.3225	6.05273
PDZD2	NM_178140	4.53176	3.77232	-3.8958	3.91468	-1.68926	4.62304	2.83661	5.01668	3.05476	4.26029
RBMS3	NM_001003792	1.83458	7.54865	-2.30585	7.37182	-1.69437	7.60918	7.12361	7.99906	6.79376	7.23831
CFB	NM_001710	6.80625	5.98099	-2.96913	6.69142	-1.69481	7.13162	4.75547	7.52233	5.95229	6.76121
NANOS2	NM_001029861	2.44774	2.81057	-1.71374	3.11682	-1.69577	3.12542	2.23807	3.52952	2.75237	2.76758
IGFBP5	NM_000599	-1.1033	7.7865	-3.78392	6.68742	-1.69669	7.32463	7.85773	7.71591	5.79603	6.95319
TMC3	NM_001080532	2.24808	2.81583	-2.01886	2.9096	-1.69819	3.05437	2.29148	3.46017	2.44663	2.69617
BTBD17	NM_001080466	2.21519	3.07167	-1.99716	3.16038	-1.70675	3.29035	2.55107	3.6985	2.70055	2.92725
B3GALNT1	NM_001038628	2.80251	5.13751	-2.25093	5.317	-1.70779	5.53486	4.44765	5.93437	4.76385	5.16224
GBP6	NM_198460	3.78101	2.35185	-2.72259	2.68126	-1.70995	3.08826	1.58062	3.49939	2.05441	2.72544
NRP2	NM_003872	1.9127	5.91085	-2.08259	5.84404	-1.71298	5.99633	5.46153	6.39714	5.33876	5.62063
PVALB	NM_001315532	1.69986	2.87536	-2.03924	2.7213	-1.71967	2.86581	2.51801	3.28343	2.2554	2.5013
CCL3	NM_002983	2.9974	2.87183	-1.87018	3.28841	-1.72179	3.35609	2.18715	3.77086	2.86768	2.98695
PRKCA	NM_002737	-2.60054	6.83795	-1.45158	5.90829	-1.72228	5.77776	7.56202	6.18321	5.64559	5.39889
NNMT	NM_006169	1.23707	6.68952	-3.05669	5.98474	-1.72314	6.44028	6.53782	6.84475	5.23278	6.05971
RORB	NM_006914	3.0158	3.06488	-2.29094	3.31137	-1.72508	3.54783	2.37036	3.9629	2.76696	3.17624
HIST1H2BM	NM_003521	-1.05438	8.56478	-2.10663	7.9711	-1.72736	8.12282	8.60307	8.52667	7.45173	7.7381
IDO1	NM_002164	52.9699	5.23477	-11.3699	6.85607	-1.73717	8.42256	3.10325	8.83035	5.3232	8.03361
UHRF1BP1	NM_017754	1.93127	6.38537	-2.70243	6.11876	-1.75222	6.46052	5.92822	6.87777	5.44351	6.06859
DAPK2	NM_014326	-1.05393	4.29788	-2.53337	3.52645	-1.7565	3.83233	4.33594	4.26016	2.9191	3.44746
OSR2	NM_001142462	-1.1368	6.47737	-3.28934	5.45949	-1.75709	5.9651	6.57052	6.38554	4.66774	5.57235
SALL4	NM_020436	1.12587	3.99785	-2.04088	3.5324	-1.75741	3.65499	3.91324	4.08428	3.05509	3.27083
SLC1A3	NM_001166695	3.75174	4.08746	-3.06571	4.26708	-1.75835	4.72643	3.24348	5.15104	3.53482	4.33682
TNS3	NM_022748	-1.07872	7.82477	-2.12706	7.20533	-1.75948	7.35144	7.87962	7.7703	6.68144	6.95515
CDC20	NM_001255	-1.10586	7.03806	-2.17379	6.38121	-1.76094	6.54496	7.11102	6.96585	5.84564	6.1495
LMNB1	NM_001198557	-1.35275	5.43383	-2.21138	4.61238	-1.77403	4.78892	5.65615	5.22025	4.0753	4.39322
TK1	NM_003258	-1.03203	7.05384	-2.64	6.29201	-1.77519	6.60418	7.07662	7.03113	5.63059	6.20316
KRTAP16-1	NM_001146182	1.26015	3.36566	-2.00105	2.99469	-1.77809	3.09369	3.203	3.53659	2.53583	2.70626
CNP	NM_033133	3.17937	7.86981	-3.66167	7.75573	-1.77819	8.32273	7.07955	8.74829	6.87579	7.91788
CGB1	NM_033377	-1.08549	3.14844	-2.84017	2.21219	-1.77924	2.64169	3.20817	3.08982	1.58384	2.25856
DENND3	NM_014957	2.60214	4.72384	-2.10967	4.89576	-1.78465	5.02865	4.0841	5.4638	4.38678	4.62816
SHROOM3	NM_020859	1.29702	4.82867	-2.02235	4.4832	-1.78618	4.5824	4.64471	5.01991	4.00388	4.18303
P2RY1	NM_002563	2.00647	2.60417	-1.23009	3.00142	-1.79495	2.69976	2.14985	3.15451	2.85575	2.31057
PDLIM1	NM_020992	1.42753	8.98287	-2.71169	8.49328	-1.79836	8.80979	8.72978	9.2433	7.80411	8.39662
IGFBP3	NM_000598	-1.27957	6.97747	-2.71752	6.03785	-1.80445	6.3619	7.15757	6.80191	5.35962	5.95035
KIF26B	NM_018012	-1.71503	5.5478	-3.13232	4.26999	-1.80832	4.7257	5.95054	5.17231	3.52508	4.31766
IDH2	NM_001289910	-1.15469	7.01834	-2.28363	6.29155	-1.81002	6.47321	7.12286	6.91535	5.72402	6.05934
CEMIP	NM_001293298	1.04065	10.3166	-2.23044	9.74956	-1.81299	9.9069	10.2879	10.3454	9.18805	9.48701
S100A7A	NM_176823	1.6834	2.38476	-2.03716	2.21796	-1.81301	2.32132	2.03848	2.78986	1.7633	1.93147
FAM20A	NM_001243746	1.89647	5.65113	-3.4183	5.1695	-1.8132	5.68617	5.2083	6.13162	4.35834	5.27308
PTX3	NM_002852	1.44121	10.5661	-2.46328	10.162	-1.8329	10.3868	10.3058	10.8331	9.53249	9.95894
LMOD1	NM_012134	-1.46828	4.69535	-2.45591	3.72232	-1.83579	3.9641	4.98058	4.42645	3.13019	3.55005
PTPRQ	NM_001145026	-1.04237	3.68232	-3.13803	2.70457	-1.83803	3.18329	3.71238	3.65251	2.00265	2.77435
CDH6	NM_004932	-1.50746	3.95495	-2.00548	3.12796	-1.84003	3.20001	4.26208	3.66996	2.66601	2.79023
PDGFD	NM_025208	-1.38888	5.23254	-3.30294	4.04834	-1.84304	4.53852	5.47486	5.00094	3.27719	4.11885
RNF150	NM_020724	-1.3838	4.7727	-2.62259	3.78527	-1.84545	4.07826	5.01276	4.54413	3.15314	3.66016
IL18BP	NM_001039659	3.93857	5.46476	-2.7712	5.76035	-1.84855	6.08302	4.56467	6.54234	5.07183	5.65595
PRDX6	NM_004905	1.14243	9.77947	-2.21663	9.28407	-1.85368	9.42028	9.68389	9.87599	8.72762	8.9856
TNFAIP2	NM_006291	2.11536	6.52441	-2.40707	6.42239	-1.85712	6.62564	6.00631	7.08721	5.81993	6.19414
IKBKE	NM_001193321	2.67652	5.62107	-2.87131	5.5633	-1.85975	5.91147	4.95558	6.37594	4.85423	5.48083
SNX18	NM_001102575	-1.12796	5.83296	-2.1759	5.15553	-1.86113	5.27968	5.92046	5.74675	4.62514	4.85057
KRT34	NM_021013	2.76928	6.70483	-1.9168	6.99464	-1.864	7.01616	6.01021	7.47972	6.54102	6.58132
FAM46C	NM_017709	-1.76632	5.96631	-2.83426	4.75958	-1.87253	5.09749	6.39078	5.57003	4.06706	4.66504
NREP	NM_001142474	-1.00707	5.40512	-2.41575	4.72113	-1.87558	4.92552	5.41021	5.40004	4.12757	4.4927
SELENBP1	NM_001258288	-1.03933	6.10117	-2.03758	5.53622	-1.88056	5.59933	6.12906	6.07341	5.04655	5.16225
CPA4	NM_001163446	-1.85105	6.81688	-2.15112	5.8084	-1.88335	5.91291	7.27551	6.38717	5.28208	5.47387
OLR1	NM_001172632	1.47871	6.34535	-2.3515	5.9853	-1.8845	6.15976	6.06945	6.63379	5.40021	5.71961
TLR2	NM_003264	2.15343	4.24913	-2.79407	4.02955	-1.88847	4.35564	3.73169	4.83833	3.35596	3.92111
NODAL	NM_018055	2.21691	2.80265	-1.69485	3.03078	-1.89223	2.93933	2.28661	3.43516	2.674	2.51507
OXTR	NM_000916	1.10757	8.68987	-2.85553	7.97115	-1.90285	8.28682	8.61648	8.76388	7.25012	7.83572
C16orf90	NM_001080524	1.63091	3.60281	-2.11093	3.39139	-1.90344	3.47773	3.26721	3.97289	2.89501	3.04428
PLPPR4	NM_001166252	-1.18926	6.72613	-3.46917	5.63396	-1.90351	6.12034	6.85232	6.60226	4.80767	5.6736
SLC38A11	NM_001199148	-1.35264	3.09059	-2.29955	2.19914	-1.90652	2.36962	3.31615	2.88037	1.67902	1.94943
APOBEC3G	NM_021822	4.40515	5.0386	-3.58611	5.21858	-1.91099	5.73431	4.08128	6.22047	4.37805	5.28615
SGCD	NM_000337	-1.70076	5.41094	-2.15254	4.45417	-1.9121	4.54985	5.80757	5.04139	3.93535	4.10623
TGM2	NM_004613	2.83776	8.00968	-3.17316	7.92067	-1.91611	8.315	7.29256	8.79731	7.13139	7.85913
TRIM25	NM_005082	3.36741	8.55951	-2.15883	8.90761	-1.91915	8.99751	7.72838	9.48002	8.36977	8.53955
KIF20A	NM_005733	-1.21821	6.79143	-2.47832	5.96001	-1.92334	6.1607	6.9353	6.65054	5.34118	5.70693
PRSS12	NM_003619	-1.47252	6.71679	-2.02699	5.91184	-1.92941	5.9505	7.00173	6.44344	5.4241	5.49528
FBXO6	NM_018438	2.95668	5.15581	-2.10929	5.43177	-1.93887	5.49846	4.43279	5.99677	4.92001	5.04155
HPSE	NM_001098540	3.93079	4.0366	-2.8853	4.31143	-1.94175	4.63971	3.1682	5.14302	3.6143	4.18566
SLC8A1	NM_001112800	1.46784	4.76981	-2.34844	4.3959	-1.94579	4.54923	4.50099	5.05468	3.82298	4.09432
MYO1D	NM_001303279	-1.17681	7.47613	-2.42131	6.69138	-1.94986	6.86104	7.59449	7.35961	6.08382	6.39624
SLC6A9	NM_001024845	2.43778	7.2474	-3.16821	7.03781	-1.95133	7.42075	6.63306	7.91863	6.25496	6.95417
CCDC109B	NM_017918	2.31043	7.04312	-3.41042	6.73015	-1.95141	7.17461	6.4649	7.67306	5.90311	6.70854
CCDC80	NM_199511	-1.15883	9.14829	-2.93276	8.22992	-1.95731	8.54441	9.25524	9.04257	7.49031	8.0737
AQP5	NM_001651	2.51947	3.68644	-1.64655	4.03706	-1.95762	3.89823	3.07966	4.41278	3.69333	3.44368
PLEKHH2	NM_172069	2.57546	4.33952	-2.70328	4.29846	-1.96482	4.56212	3.71043	5.07526	3.64055	4.10086
STARD5	NM_181900	2.42962	6.5419	-3.57908	6.22616	-1.96679	6.70789	5.9328	7.21353	5.37394	6.23769
MLN	NM_001040109	1.50063	3.90478	-2.0696	3.6463	-1.97311	3.68584	3.62296	4.20853	3.15918	3.22806
FOXC1	NM_001453	1.16143	6.82834	-2.38964	6.27737	-1.97606	6.42707	6.72124	6.93714	5.68035	5.95451
HERPUD1	NM_001010989	1.05947	8.10532	-2.20678	7.55458	-1.98225	7.6376	8.06376	8.1471	7.00516	7.15996
NUPR1	NM_001042483	1.07879	8.62097	-2.11596	8.11721	-1.98636	8.16579	8.56643	8.67585	7.59454	7.68572
SCARA3	NM_016240	-1.09664	6.57628	-2.68911	5.75242	-1.98744	5.99417	6.64316	6.51007	5.08294	5.51916
NPAS2	NM_002518	1.1059	7.16698	-1.41032	6.98755	-2.00519	6.71937	7.09474	7.23996	6.74394	6.23622
PIEZO2	NM_022068	-2.4307	5.1738	-1.9161	4.07665	-2.00525	4.03968	5.854	4.57263	3.63446	3.56885
HIST1H3A	NM_003529	2.87221	4.14521	-1.77552	4.54262	-2.00719	4.44466	3.45342	4.97558	4.14734	3.9704
DPT	NM_001937	1.39386	5.69658	-2.99794	5.08789	-2.00739	5.41521	5.46207	5.94115	4.35718	4.93583
ADAM19	NM_033274	1.57845	7.07885	-2.5593	6.7037	-2.01725	6.891	6.75725	7.41576	6.06001	6.40337
EDIL3	NM_001278642	-1.07884	3.67483	-1.81567	3.1611	-2.02074	3.07142	3.72998	3.6205	2.76	2.60562
DOK5	NM_001294161	-1.51307	3.70996	1.04963	3.45799	-2.02369	2.87004	4.02071	3.42323	3.49311	2.40624
TMEM37	NM_183240	1.23436	2.78759	-1.14832	2.84208	-2.02497	2.38086	2.63984	2.9436	2.74407	1.9257
TNFSF13B	NM_001145645	6.46397	5.71929	-4.51871	6.03659	-2.0273	6.69263	4.52938	7.2218	5.04589	6.20224
IQCD	NM_138451	1.57657	3.11983	-1.5208	3.14855	-2.03684	2.90735	2.80867	3.46546	2.86063	2.43913
TENM2	NM_001080428	-1.24993	6.12383	-3.21576	5.05267	-2.04765	5.42345	6.28687	5.96502	4.27986	4.93105
OR2G2	NM_001001915	1.49706	2.40573	-1.70102	2.29943	-2.04778	2.13562	2.13221	2.71434	1.94794	1.68028
HSPA2	NM_021979	1.03407	7.00455	-2.7443	6.25831	-2.05356	6.48897	6.98043	7.02876	5.57232	5.99063
MFAP4	NM_001198695	-1.66273	8.86556	-3.24372	7.61035	-2.05784	7.96882	9.23992	8.50637	6.80872	7.46524
COL1A1	NM_000088	-1.22434	10.6619	-2.62262	9.79671	-2.05998	9.98195	10.8089	10.5169	9.12586	9.47424
FHL1	NM_001159699	1.34056	4.20031	-2.47636	3.70565	-2.06338	3.85934	3.99421	4.41705	3.10883	3.37204
HMCN1	NM_031935	-1.24075	4.62496	-1.88106	3.99025	-2.08046	3.90795	4.78318	4.47197	3.56042	3.41507
ZNF705D	NM_001039615	-1.16092	2.41339	-1.20024	2.1725	-2.08288	1.69829	2.52342	2.30815	2.04483	1.24957
TMEM130	NM_001134450	-1.05954	5.15531	-2.3486	4.45549	-2.08406	4.55335	5.1972	5.11376	3.88196	4.05436
ASB14	NM_001142733	1.28673	3.02869	-1.14919	3.11407	-2.08775	2.632	2.85229	3.216	3.01538	2.15405
SPRR2F	NM_001014450	2.09564	3.82075	-2.65745	3.61848	-2.09281	3.82187	3.32415	4.39154	2.9815	3.3261
OR4N2	NM_001004723	2.55749	1.06619	-1.68456	1.51844	-2.10013	1.29937	0.5858	1.94053	1.18816	0.87005
TRHDE	NM_013381	-1.04143	6.35565	-1.66322	5.94814	-2.10564	5.76434	6.385	6.32644	5.59246	5.25218
PEG10	NM_001040152	-1.21043	7.75361	-1.60475	7.26789	-2.10763	7.0588	7.89259	7.61707	6.93472	6.54145
CD34	NM_001025109	1.69086	3.34692	-1.92999	3.23834	-2.11007	3.163	2.98942	3.74718	2.79859	2.66989
ARHGAP28	NM_001010000	-1.03071	4.04461	-2.72731	3.21875	-2.11382	3.44082	4.06649	4.02285	2.57537	2.943
ALPK2	NM_052947	-1.48626	7.37622	-3.14731	6.21405	-2.11666	6.53266	7.6676	7.09591	5.44179	6.01412
OR5A2	NM_001001954	1.76212	2.68482	-1.65268	2.73812	-2.12033	2.5247	2.30709	3.1244	2.39959	2.04011
MARCH10	NM_001100875	1.49232	3.26718	-1.26537	3.39468	-2.12338	2.97636	2.99114	3.5687	3.22914	2.48234
GPC6	NM_005708	-1.00112	7.38557	-3.01053	6.54162	-2.12467	6.81951	7.38638	7.38476	5.79474	6.29752
TSPAN33	NM_178562	2.30665	3.07994	-3.32626	2.74048	-2.13455	3.14715	2.53549	3.74129	2.00739	2.64736
PGLYRP3	NM_052891	1.06416	2.63433	-1.35386	2.45131	-2.13866	2.05946	2.58985	2.67957	2.24249	1.58286
MBOAT1	NM_001080480	1.25585	6.17677	-3.35616	5.3997	-2.14024	5.76835	6.01463	6.34329	4.59648	5.24552
ELOVL2	NM_017770	-1.69783	4.92091	-1.77279	4.1202	-2.14764	3.96432	5.31755	4.55386	3.72784	3.45111
COL11A1	NM_001190709	1.05244	6.92582	-3.14666	6.0799	-2.15106	6.38641	6.88905	6.96279	5.30897	5.85774
LRRTM2	NM_015564	3.18939	4.04742	-3.17725	4.0508	-2.15364	4.38143	3.29635	4.96963	3.30185	3.86285
ITGAX	NM_000887	1.47331	2.89106	-1.25549	3.01548	-2.16247	2.56816	2.62501	3.18407	2.85582	2.07139
GFRA1	NM_001145453	-1.0946	7.524	-3.18596	6.57026	-2.16558	6.87916	7.58948	7.45908	5.78735	6.34433
SLC35G4	NM_001282300	2.65951	3.50679	-1.22517	4.13357	-2.16799	3.68241	2.87149	4.28265	3.98967	3.16629
ACO1	NM_001278352	-1.88075	8.32845	-1.64886	7.51586	-2.17988	7.30152	8.79656	7.88525	7.16378	6.761
CXCL10	NM_001565	167.837	6.30062	-12.2661	9.01193	-2.18121	10.4221	3.60894	10.9999	7.38326	9.87473
ASPN	NM_001193335	-1.1925	3.58965	-2.89841	2.58573	-2.20102	2.83935	3.71889	3.4649	1.92964	2.32673
GPR153	NM_207370	1.33659	5.27931	-1.97188	4.97892	-2.21405	4.88587	5.07418	5.49274	4.51317	4.34605
NEGR1	NM_173808	1.26867	6.72377	-2.5289	6.1923	-2.21942	6.29632	6.5543	6.89762	5.55911	5.74744
SKP2	NM_001243120	1.0637	9.19899	-3.74418	8.23644	-2.23046	8.64563	9.15455	9.24364	7.33899	8.0863
WNT2	NM_003391	-1.46007	4.48285	-3.06775	3.31228	-2.2409	3.58921	4.76418	4.21814	2.60096	3.05406
APOBEC3F	NM_001006666	2.01274	5.80807	-2.20681	5.7352	-2.25712	5.71721	5.32537	6.33453	5.19257	5.16005
P3H2	NM_001134418	1.3948	5.98874	-1.57792	5.8954	-2.26181	5.61405	5.75352	6.23358	5.57556	5.0561
OR4D10	NM_001004705	1.22544	3.38721	-1.59821	3.18087	-2.26409	2.88802	3.24373	3.53703	2.86057	2.3581
SLC26A4	NM_000441	1.87724	3.54166	-2.14712	3.42977	-2.26772	3.38319	3.11637	4.02498	2.92258	2.84374
RET	NM_020630	4.69557	3.82869	-3.54464	4.09013	-2.27786	4.47046	2.87227	5.10357	3.27793	3.91589
COL12A1	NM_004370	-1.30587	10.2091	-2.80018	9.24583	-2.29026	9.40164	10.4034	10.0184	8.53286	8.82287
ZNF878	NM_001080404	1.26658	3.4649	-1.48771	3.34075	-2.29977	2.97884	3.29862	3.63956	3.06647	2.43807
ITGA4	NM_000885	-1.13547	7.31606	-2.70049	6.46881	-2.31014	6.59339	7.40828	7.22499	5.79177	6.01701
F2RL2	NM_001256566	1.47844	9.69458	-3.20817	9.10108	-2.31935	9.3542	9.41664	9.98072	8.29897	8.767
WFDC1	NM_001282466	-1.22821	4.96597	-1.59886	4.46858	-2.32822	4.16592	5.11646	4.8199	4.14286	3.60067
PROP1	NM_006261	1.99913	3.47913	-1.56322	3.67817	-2.34219	3.34471	3.01515	4.01452	3.37	2.78666
LCE5A	NM_178438	1.79595	3.97216	-2.08593	3.85023	-2.35857	3.7472	3.57218	4.41693	3.35624	3.17902
FAM129A	NM_052966	-1.15825	6.7187	-2.16718	6.02989	-2.36792	5.9594	6.82551	6.61356	5.49774	5.36994
VCAN	NM_001126336	-1.46876	6.52147	-2.53828	5.53752	-2.37283	5.59213	6.80466	6.25006	4.90621	5.00345
SLIT3	NM_001271946	-1.40149	8.36511	-2.86531	7.32658	-2.37408	7.47551	8.61213	8.12517	6.60648	6.8778
IFNA13	NM_006900	1.2941	2.17667	-1.96499	1.8192	-2.41414	1.61414	1.99863	2.37058	1.39606	1.09907
OR4F15	NM_001001674	-1.11592	2.67131	-1.82621	2.11479	-2.41796	1.84991	2.7516	2.59337	1.72452	1.31958
POSTN	NM_001135934	-1.50359	9.8541	-2.78777	8.79369	-2.43063	8.9006	10.1527	9.56429	8.08518	8.28296
MEST	NM_001253900	-1.05638	4.94447	-2.61912	4.15284	-2.43775	4.21354	4.98419	4.90506	3.51598	3.61951
HSPB3	NM_006308	1.6784	5.33967	-3.74379	4.67808	-2.45171	5.038	4.97917	5.72626	3.82176	4.43247
ENPP1	NM_006208	1.08143	7.75682	-2.63428	7.0804	-2.45408	7.13659	7.70056	7.8135	6.41609	6.51832
JCHAIN	NM_144646	-1.25395	3.59037	-1.8295	2.96325	-2.45605	2.70613	3.75732	3.43084	2.55939	2.1345
ZNF34	NM_001286769	1.3791	4.54936	-1.2203	4.64129	-2.52408	4.06475	4.3234	4.78713	4.49989	3.45137
OLFML2A	NM_001282715	1.03752	4.62504	-2.34899	3.98838	-2.52694	3.92646	4.59855	4.65169	3.41965	3.3143
RCAN2	NM_001251973	-1.44035	6.79843	-5.81025	5.1159	-2.5464	5.8272	7.06673	6.54031	4.00171	5.19185
LAMP3	NM_014398	3.41925	3.18648	-2.94392	3.32557	-2.55414	3.45237	2.42075	4.19443	2.63669	2.84159
PDGFRL	NM_006207	3.83775	6.44797	-3.65882	6.48785	-2.55701	6.7797	5.55041	7.49067	5.61929	6.13621
C16orf47	NM_207385	6.48614	4.79878	-6.48286	4.79926	-2.57862	5.60861	3.63602	6.33338	3.63675	4.96678
LAMA2	NM_000426	-1.38378	6.34227	-3.64611	5.09435	-2.59764	5.3798	6.5809	6.11229	4.24593	4.73509
ZBTB20	NM_001164342	-1.07671	3.20175	-1.29621	2.95581	-2.62255	2.35275	3.25551	3.14888	2.77458	1.75791
MAP2	NM_001039538	1.94037	6.37615	-6.33893	5.37756	-2.63719	6.13296	5.91589	6.87222	4.20798	5.47322
ACTA2	NM_001141945	-1.23857	6.87854	-3.1889	5.82969	-2.64284	5.98396	7.03461	6.72593	5.05287	5.32384
TNFSF18	NM_005092	3.0806	4.59286	-5.8559	4.00252	-2.69963	4.70501	3.85241	5.47562	2.92573	4.04286
ADRA2A	NM_000681	1.45385	3.8711	-4.68848	2.82388	-2.70247	3.35757	3.61056	4.15044	1.92132	2.71616
B3GALT2	NM_003783	-1.80204	4.81392	-3.2163	3.46408	-2.76303	3.60081	5.25744	4.40781	2.72241	2.94156
CCL11	NM_002986	-1.471	3.35889	-3.27095	2.06739	-2.77733	2.23692	3.64881	3.09201	1.3823	1.61831
HAPLN3	NM_001307952	3.07716	5.11363	-3.40055	5.02851	-2.78483	5.19727	4.36671	5.98831	4.22254	4.51072
DHRS3	NM_004753	-1.00384	6.48396	-2.89148	5.66374	-2.83779	5.67919	6.48673	6.4812	4.94939	4.97643
ARL9	NM_206919	3.25474	2.09823	-1.76577	2.67419	-2.94315	2.20338	1.41307	3.11561	2.29531	1.55825
MAP3K8	NM_001244134	1.62924	5.50028	-2.46637	5.17161	-2.94793	5.02362	5.15944	5.86364	4.56125	4.30394
FBN2	NM_001999	-1.66955	9.31069	-4.59772	7.7703	-3.10202	8.09059	9.68776	8.9483	6.74738	7.31509
ALDH1L2	NM_001034173	-1.30628	8.44364	-2.88586	7.44948	-3.10915	7.38969	8.63857	8.25311	6.72411	6.61659
TAGLN	NM_001001522	-1.16099	6.61292	-5.74083	5.09176	-3.12496	5.62446	6.72148	6.50612	3.98486	4.86228
PHGDH	NM_006623	-1.28245	7.40785	-3.67318	6.22167	-3.21456	6.33249	7.58947	7.23057	5.35354	5.54595
RGCC	NM_014059	1.82692	5.5715	-6.32805	4.49956	-3.23443	5.10666	5.15373	6.02314	3.36138	4.32963
ANGPT1	NM_001146	1.29937	5.99701	-3.52318	5.20172	-3.30145	5.25721	5.81108	6.18889	4.37201	4.46579
HRASLS2	NM_017878	6.31959	3.63513	-5.46571	3.78197	-3.33406	4.24406	2.54085	5.20068	2.75027	3.4634
C3AR1	NM_004054	4.50401	2.54415	-3.42672	2.82696	-3.42672	2.82696	1.68048	3.85169	2.07486	2.07486
CXCL9	NM_002416	2.61986	2.67025	-2.76713	2.61872	-3.60555	2.35349	2.0644	3.45389	1.9855	1.60367
CD38	NM_001775	10.1525	4.08066	-6.75956	4.49675	-3.95879	4.9915	2.73799	6.08175	3.32482	4.09669
ALDH1A1	NM_000689	-1.58203	8.61336	-9.82951	6.43236	-4.01887	7.216	8.9506	8.28882	4.9917	6.28203
HSPB6	NM_144617	-1.12568	7.56904	-3.58427	6.49836	-4.07644	6.39057	7.65492	7.48412	5.64244	5.45681
PSAT1	NM_021154	-2.24073	8.77296	-3.3416	7.28822	-5.13349	6.93056	9.37423	8.21026	6.46972	5.85032
MAP2K6	NM_002758	1.34358	4.26061	-4.64539	3.18381	-5.33908	3.0393	4.05289	4.47897	2.26317	2.06238
CCL8	NM_005623	10.4265	3.06516	-11.7107	2.91978	-7.24643	3.48144	1.80962	5.1918	1.64204	2.33453
C7orf69	NM_001302627	-1.08327	5.07228	-9.99482	2.91443	-8.28091	3.13925	5.1303	5.01491	1.69373	1.96512
