# Supplementary material for: HCMV-encoded US7 and US8 act as antagonists of innate immunity by distinctively targeting TLR-signaling pathways
Source: Nat Commun. 2019 Oct 11;10:4670. doi: 10.1038/s41467-019-12641-4 (PMC6789044; doi:10.1038/s41467-019-12641-4)
Supplement: Supplementary file 6 — Source Data [file 41467_2019_12641_MOESM6_ESM.xlsx]

## Sheet: Figure 1
Figure 1d										Figure 1e
Ifnb	Mock	Mock+dsDNA	US7+dsDNA	US8+dsDNA			US7	US8		poly I:C
	0.942187	3.67356	1.56182	1.14885		F test	0.840526	0.180851		Ifnb	Mock	TLR3	TLR3+US7	TLR3+US8
	1.10749	3.87973	1.3218	1.21331		T test	1.44088e-05	1.98758e-06			9.38444e-05	0.966517	0.75711	0.30773			US7	US8
	0.958347	3.78231	1.47029	1.17363							0.00324855	0.978893	0.762086	0.314666		F TEST	0.367316	0.853322
AVERAGE	1.00267	3.77853	1.45131	1.1786							0.00264392	1.05695	0.47857	0.331955		T TEST	0.055902	0.0508459
STDEV	0.0911323	0.103134	0.121132	0.0325184						AVERAGE	0.0445156	1.00925	0.683402	0.612358
										STDEV	0.0464857	0.172187	0.363021	0.199602
IFIT3	Mock	Mock+dsDNA	US7+dsDNA	US8+dsDNA			US7	US8
	0.82758	3.42972	0.642538	0.129197		F test	0.0130712	0.029005		CXCL10	Mock	TLR3	TLR3+US7	TLR3+US8			US7	US8
	0.779531	4.65043	0.743419	0.137829		T test	0.0129536	0.00960213			0.0723014	1323.02	899.27	245.262		F TEST	0.804046	0.0257722
	1.55009	4.726	0.639924	0.286204							0.183723	1432.87	980.419	231.262		T TEST	0.00080462	6.43868e-06
AVERAGE	1.0524	4.26872	0.675294	0.18441							0.186152	1436.13	998.334	234.346
STDEV	0.43168	0.727577	0.0590127	0.0882618						AVERAGE	0.147392	1397.34	959.341	236.956
										STDEV	0.0650418	64.381	52.7887	7.35589
ISG15	Mock	Mock+dsDNA	US7+dsDNA	US8+dsDNA			US7	US8
	1.26548	196.736	102.942	67.3263		F test	0.214553	0.135789		CXCL11	Mock	TLR3	TLR3+US7	TLR3+US8			US7	US8
	0.707638	162.542	94.388	80.7063		T test	0.00659288	0.0030207			0.170043	0.924454	0.754015	0.477061		F TEST	0.951216	0.951216
	1.1167	227.53	80.607	64.1846							0.325747	1.06165	0.683927	0.494654		T TEST	0.00490571	0.00490571
AVERAGE	1.02994	195.603	92.6458	70.7391							0.184432	1.01891	0.620354	0.562479
STDEV	0.288862	32.5085	11.2691	8.77368						AVERAGE	0.226741	1.00167	0.686099	0.511398
										STDEV	0.0860434	0.0702022	0.066857	0.0451035
CCL8	Mock	Mock+dsDNA	US7+dsDNA	US8+dsDNA			US7	US8
	0.966062	17.882	9.336	6.08108		F test	0.189638	0.26099		LPS
	0.630085	18.7588	12.9278	4.3641		T test	0.00246424	0.000170706		Ifnb	Mock	TLR4	TLR4+US7	TLR4+US8			US7	US8
	1.64284	18.9816	11.175	7.35421							0.875376	2.2673	1.68219	1.08211		Ftest	0.257959	0.315346
AVERAGE	1.07966	18.5408	11.1463	5.93313							1.32295	2.31754	1.88616	1.08299		t test	0.084292	0.000914055
STDEV	0.515847	0.58131	1.79609	1.50054							0.863502	2.69144	2.11487	1.25621
										AVERAGE	1.02061	2.42542	1.8944	1.14043
CXCL10	Mock	Mock+dsDNA	US7+dsDNA	US8+dsDNA			US7	US8		STDEV	0.2619	0.231739	0.216458	0.100262
	0.737657	23.2271	3.34614	1.43196		F test	0.00779223	0.0680468
	1.00093	19.3661	3.22713	1.75797		T test	0.00371114	6.66257e-05		CXCL10	Mock	TLR4	TLR4+US7	TLR4+US8			US7	US8
	1.35438	21.5948	3.46954	2.15819							0.217556	12145.1	112.195	723.092		Ftest	8.7671e-06	0.000704913
AVERAGE	1.03099	21.396	3.3476	1.78271							0.0436715	8910.93	116.157	753.175		t test	0.00816785	0.00921147
STDEV	0.30946	1.93816	0.121214	0.363744							0.0333856	11335	109.129	786.267
										AVERAGE	0.0982044	10797	112.494	754.178
CXCL11	Mock	Mock+dsDNA	US7+dsDNA	US8+dsDNA			US7	US8		STDEV	0.103489	1682.86	3.5234	31.5993
	0.787747	5027.51	1701.09	1708.79		F test	0.122586	0.355648
	1	5664.72	2570.75	1562.12		T test	0.0115516	7.5092e-05		CXCL11	Mock	TLR4	TLR4+US7	TLR4+US8			US7	US8
	1.26944	5661.31	2431.51	1368.58							2.76209	6.53732	1.87714	2.36839		Ftest	0.931346	0.791876
AVERAGE	1.01906	5451.18	1673.09	1546.5							1.00431	7.91805	3.03833	3.40538		t test	0.000849662	0.000957469
STDEV	0.241414	366.913	1435.9	170.638							0.360492	7.47641	1.92038	2.47311
										AVERAGE	1.37563	7.31059	2.27862	2.74896
TNFSF10	Mock	Mock+dsDNA	US7+dsDNA	US8+dsDNA			US7	US8		STDEV	1.24311	0.705141	0.658283	0.570885
	0.623541	36.7227	0.0154764	0.00293809		F test	2.55447e-08	5.20907e-08
	0.573003	26.7264	0.0161377	0.00205898		T test	0.00888523	0.0088778
	2.79884	29.8782	0.0166273	0.0037073
AVERAGE	1.33179	31.1091	0.0160805	0.00290145
STDEV	1.27075	5.11055	0.000577567	0.000824769
Figure 1f													Figure 1g
ifnb promoter (poly I:C)													IFNB					AVERAGE	STDEV
					AVERAGE	STDEV							poly IC	Mock	0.7898	0.7852	0.7094	0.761467	0.0451497		poly IC	F TEST	T TEST
no stimulus	Mock	0.3947	0.3655	0.2764	0.345533	0.0616257			F TEST	T TEST				US7	0.1157	0.1349	0.254	0.1682	0.0749226		US7	0.532808	0.000300435
	US7	0.2656	0.1715	0.2372	0.224767	0.0482664		con-us7	0.416093	0.00141113				US8	0.1731	0.1224	0.1455	0.147	0.0253833		US8	0.480326	3.31334e-05
	US8	0.295	0.2775	0.3309	0.301133	0.0272232		con-us8	0.0362839	0.00663993
													LPS	Mock	0.8589	0.7002	0.77955	0.77955	0.07935		LPS	F TEST	T TEST
poly I:C	Mock	12.1183	12.0324	13.8699	12.6735	1.03694								US7	0.3288	0.3081	0.31845	0.31845	0.01035		US7	0.0334572	0.00883883
	US7	7.84795	6.80278	7.49307	7.38127	0.531479								US8	0.5097	0.3498	0.42975	0.42975	0.07995		US8	0.992467	0.00577368
	US8	5.75866	5.6368	5.91788	5.77111	0.140953
ifnb promoter (LPS)
					AVERAGE	STDEV
no stimulus	Mock	0.1814	0.1827	0.2804	0.214833	0.0567861			F TEST	T TEST
	US7	0.2761	0.2965	0.114	0.228867	0.099999		con-us7	0.0438933	0.00938372
	US8	0.183	0.2776	0.2715	0.244033	0.0529443		con-us8	0.183773	0.00087817
LPS	Mock	14.7809	12.7413	14.6998	14.074	1.15487
	US7	7.47696	7.82295	7.65078	7.65023	0.172995
	US8	7.50646	8.23448	7.78479	7.84191	0.367356
nfkb promoter (poly I:C)
					AVERAGE	STDEV
no stimulus	Mock	0.412504	0.47747	0.485498	0.458491	0.0400274			F TEST	T TEST
	US7	0.465907	0.481472	0.484528	0.477303	0.00998617		con-us7	0.746398	7.02208e-05
	US8	0.431486	0.26698	0.805129	0.501198	0.275764		con-us8	0.535176	3.93746e-05
poly I:C	Mock	14.5555	13.1089	14.7941	14.1528	0.9119
	US7	2.36245	3.65516	2.52712	2.84824	0.703643
	US8	2.32408	2.41071	1.41566	2.05015	0.551192
nfkb promoter (LPS)
					AVERAGE	STDEV
no stimulus	Mock	0.655006	0.792437	0.740077	0.729173	0.0693615			F TEST	T TEST
	US7	0.430201	0.431021	0.375432	0.412218	0.03186		con-us7	0.764587	0.000190307
	US8	0.375432	0.784604	0.366672	0.508903	0.238804		con-us8	0.0195536	0.00246348
LPS	Mock	17.905	16.4332	15.3643	16.5675	1.27569
	US7	3.8834	5.32101	3.38917	4.19786	1.00358
	US8	2.20054	2.40733	2.43094	2.34627	0.126758

## Sheet: Figure 2
Figure 2a					Figure 2b
						TLR4(%)				relative value			AVERAGE	STDEV	TTEST
					Mock	28.7	31.6	37.68	Mock	1	1	1
					US7	12.4	20.9	16.34	US7	0.432056	0.661392	0.433652	0.509033	0.131949	0.00298296
						TLR4(%)				relative value			AVERAGE	STDEV	TTEST
					Mock	33	37.8	37.68	Mock	1	1	1
					US8	22	18	21.38	US8	0.666667	0.47	0.56	0.565556	0.098451	0.00157415
					Figure 2d							Figure 2e

## Sheet: Figure 3
Figure 3a							Figure 3c
Figure 3d									Figure 3e

## Sheet: Figure 4
Figure 4a								Figure 4c				Figure 4d
Figure 4f						Figure 4g					Figure 4h

## Sheet: Figure 5
Figure 5b														Figure 5c
poly I:C							LPS
CXCL10	Mock	Mock+	US7	US7 CT			CXCL10	Mock	Mock+	US7	US7 CT
	2.32783	284.474	27.013	86.0261				1.14968	7.57181	5.21951	6.5533
	0.906182	147.366	26.3943	71.6896				2.58354	6.85756	4.56376	7.61471
	0.47406	199.051	27.6461	81.1969				0.336672	6.21069	3.99039	8.6977
AVERAGE	1.23602	210.297	27.0178	79.6376			AVERAGE	1.35663	6.88002	4.59122	7.62191
STDEV	0.969904	69.2424	0.625871	7.29434			STDEV	1.13764	0.68084	0.615017	1.07222
		FTEST	TTEST						FTEST	TTEST
	US7	0.000163388	0.0444198					US7	0.898671	0.0124393
	US7 CT	0.0146165	0.00604775					US7 CT	0.495118	0.0131925
IFNB	Mock	Mock+	US7	US7 CT			IFNB	Mock	Mock+	US7	US7 CT
	1.13362	3.2196	1.31699	2.84557				1.33789	3.15679	0.512853	2.3616
	1.27533	3.15754	1.29583	2.66558				0.888976	2.54449	0.592965	2.16269
	0.691683	3.37646	2.19788	2.42298				0.840793	2.62669	0.566608	2.44436
AVERAGE	1.03355	3.2512	1.60357	2.64471			AVERAGE	1.02255	2.77599	0.557475	2.32288
STDEV	0.304423	0.11283	0.514799	0.212065			STDEV	0.274152	0.332337	0.0408295	0.144771
		FTEST	TTEST						FTEST	TTEST
	US7	0.0916702	0.00563587					US7	0.0297382	0.00673892
	US7 CT	0.29015	0.031707					US7 CT	0.147359	3.45744e-05
Figure 5d						Figure 5e
							TLR4(%)				relative value			AVERAGE	STDEV
						Mock	53.64	55.44	50.62	Mock	1	1	1	1			US7	US7CT
						US7	7.08	29.76	21.86	US7	0.131991	0.536797	0.4	0.356263	0.205916	TTEST	0.00563664	0.0226369
						US7 CT	58.08	41.4	47.58	US7 CT	1.08277	0.746753	0.9	0.909842	0.168226
Figure 5f											Figure 5g
poly I:C
CXCL10	Mock	Mock+	US8	US8 CT	US8 Y204/211A			FTEST	TTEST
	1.87962	454.16	4.76538	1988.13	1038.63		US8	0.00106321	0.00701213
	2.74118	587.43	1.40108	1752.68	1438.72		US8 CT	0.000409859	0.00132167
	0.194085	468.772	2.8943	1866.7	716.928		US8 Y204/211A	4.34617e-05	0.0365547
AVERAGE	1.60496	503.454	3.02025	1869.17	1064.76
STDEV	1.29557	73.0911	1.68568	117.741	361.603
IFNB	Mock	Mock+	US8	US8 CT	US8 Y204/211A			FTEST	TTEST
	1.13362	3.2196	0.615793	1.69612	2.16725		US8	0.0709883	2.35351e-06
	1.27533	3.15754	0.616221	0.995961	1.93365		US8 CT	0.00578271	0.0210986
	0.691683	3.37646	0.578519	1.68813	2.24701		US8 Y204/211A	0.0347168	0.00336815
AVERAGE	1.03355	3.2512	0.603511	1.46007	2.11597
STDEV	0.304423	0.11283	0.0216447	0.40195	0.162852
LPS
CXCL10	Mock	Mock+	US8	US8 CT	US8 Y204/211A			FTEST	TTEST
	1.14968	7.57181	3.5023	10.6672	9.05397		US8	0.0306247	0.0401969
	2.58354	6.39833	3.36976	10.0797	7.52503		US8 CT	0.349415	3.25942e-06
	0.336672	5.40672	3.64005	10.3693	8.25417		US8 Y204/211A	0.0605758	0.000440704
AVERAGE	1.35663	6.45895	3.50403	10.372	8.27772
STDEV	1.13764	1.08382	0.135154	0.293749	0.764742
IFNB	Mock	Mock+	US8	US8 CT	US8 Y204/211A			FTEST	TTEST
	1.33789	3.15679	1.62754	3.57264	2.60661		US8	0.193552	0.00324876
	0.888976	2.54449	1.46501	3.42942	2.87147		US8 CT	0.682826	1.29339e-05
	0.840793	2.62669	1.42101	3.55599	2.88791		US8 Y204/211A	0.643867	0.000315478
AVERAGE	1.02255	2.77599	1.50452	3.51935	2.78866
STDEV	0.274152	0.332337	0.108784	0.0783246	0.157877
Figure 5h
	TLR4(%)				relative value			AVERAGE	STDEV
Mock	68.78	60.8	69.76	Mock	1	1	1	1			TTEST
US8	26.22	31.2	19.74	US8	0.381215	0.513158	0.28297	0.392448	0.115504	US8	0.000805128
US8 CT	87.78	117.6	72.62	US8 CT	1.27624	1.93421	1.041	1.41715	0.462978	US8 CT	0.0204831
US8 Y204/211A	86.45	117.6	71.7	US8 Y204/211A	1.25691	1.93421	1.02781	1.40631	0.471308	US8 Y204/211A	0.0223803

## Sheet: Figure 6
Figure 6b									Figure 6c
Figure 6d
Figure 6e					Figure 6f
						no infection	HCMV WT	deletion	Rev. US7	Rev. US8			FTEST	TTEST
					CXCL10	0.00205836	0.23202	1.05516	0.30214	0.395416		AD169-del	0.0143695	0.00297517
						0.00234253	0.232537	0.915712	0.31163	0.43122		del-US7	0.0156591	0.00370171
						0.00253984	0.221184	1.03496	0.315064	0.430603		del-US8	0.137752	0.000206547
					AVERAGE	0.00231358	0.22858	1.00194	0.309611	0.41908
					STDEV	0.000242045	0.00641065	0.0753583	0.00669432	0.0204956
					CXCL11	0.00482251	0.293915	0.9393	0.410169	0.822847			AD169-del	del-US7	del-US8
						0.00387766	0.259455	1	0.467488	0.69729		F-test	0.23878	0.732295	0.995929
						0.00311793	0.250097	1.06462	0.37293	0.752569		T-test	4.49891e-05	0.000210833	0.00894793
					AVERAGE	0.00393936	0.267823	1.00131	0.416862	0.757569
					STDEV	0.000853963	0.0230762	0.0626718	0.0476328	0.0629275
					TNFSF10	1.65108e-05	0.106392	0.929405	0.127246	0.51539			AD-DEL	DEL-US7	DEL-US8
						2.48669e-05	0.036817	0.96215	0.140344	0.411384		F-test	0.262407	0.00869214	0.420115
						0.000294794	0.0402203	1.11828	0.135971	0.459613		T-test	0.000113011	0.00433074	0.00375497
					AVERAGE	0.000112057	0.0611432	1.00328	0.13452	0.462129
					STDEV	0.00015831	0.0392239	0.100934	0.00666854	0.0520485
					IFNB	0.183912	0.25978	1.10852	0.270612	0.744312			AD169-del	del-US7	del-US8
						0.173581	0.257747	0.977662	0.317158	0.74483		F-test	0.0677776	0.44446	0.017704
						0.163857	0.289676	0.922719	0.600529	0.728954		T-test	0.000196643	0.00655469	0.0399684
					AVERAGE	0.173783	0.269068	1.00297	0.3961	0.739366
					STDEV	0.0100293	0.0178766	0.0954485	0.178564	0.0090203

## Sheet: Figure S1
Figure S1b
US7 and PDI
Total cells	90	80	100
# colocalized cells	70	70	79
colocalization (%)	85.7143	91.4286	89.7436
US8 and GM130
Total cells	70	70	78
# colocalized cells	60	64	70
colocalization (%)	77.7778	87.5	79

## Sheet: Figure S2
	Figure S2a
	IFNB	Mock	MAVS	US9	US7	US8			US9	US7	US8
		0.304729	1.22767	0.182165	1.4144	0.855456		F TEST	0.067315	0.0190085	0.223004
		0.221817	1.27859	0.23242	1.43602	0.868281		T TEST	0.0138847	0.192848	0.631996
		0.564086	0.637069	0.100557	1.48274	1.08039
	AVERAGE	0.363544	1.04778	0.171714	1.44439	0.934708
	STDEV	0.178554	0.356594	0.0665502	0.0349306	0.126324
	IFNB	Mock	STING	US9	US7	US8
		0.621127	0.819297	0.465903	1.47468	0.978762			US9	US7	US8
		0.240949	1.37725	0.240279	1.51903	0.902763		F TEST	0.281533	0.612992	0.295763
		0.242102	1.13897	0.334584	1.17678	1.13175		T TEST	0.0118137	0.224887	0.572752
	AVERAGE	0.368059	1.11184	0.346922	1.39016	1.00442
	STDEV	0.219164	0.279963	0.113317	0.186118	0.116629
	Figure S2b
						AVERAGE	STDEV
	No stimulus	Mock	0.0581	0.0481	0.0476	0.0512667	0.00592312		US7	FTEST	TTEST
		US7	0.0473	0.0471	0.0469	0.0471	0.0002		LPS	0.0291454	0.00118948
	LPS	Mock	1.2968	1.3383	1.4547	1.36327	0.0818572		Imquimod	0.0304521	0.000593078
		US7	0.0886	0.0769	0.0967	0.0874	0.0099544		poly I:C	0.717803	0.000104585
	Imquimod	Mock	0.6383	0.6237	0.6709	0.6443	0.0241653		PAM3	0.151801	0.000700186
		US7	0.2756	0.2789	0.2889	0.281133	0.00692556		CPG	0.954863	8.68518e-05
	poly I:C	Mock	1.4302	1.2949	1.25455	1.32655	0.0920028
		US7	0.3004	0.2417	0.3789	0.307	0.0688377
	PAM3	Mock	0.9324	0.8664	0.8642	0.887667	0.0387558
		US7	0.0396	0.0414	0.0487	0.0432333	0.00481906
	CPG	Mock	0.6479	0.5639	0.5954	0.6024	0.0424352
		US7	0.0826	0.0729	0.008	0.0545	0.0405612
	No stimulus	Mock	0.0423	0.0451	0.0426	0.0433333	0.00153731		US8	FTEST	TTEST
		US8	0.0653	0.0404	0.042	0.0492333	0.0139371		LPS	0.450105	0.000130021
	LPS	Mock	1.2968	1.3383	1.4547	1.36327	0.0818572		Imquimod	0.25353	0.000492252
		US8	0.5702	0.5459	0.6315	0.582533	0.0441126		poly I:C	0.0584835	3.49864e-05
	Imquimod	Mock	1.8249	1.8579	1.9278	1.8702	0.0525411		PAM3	0.245118	6.09034e-05
		US8	0.1761	0.1653	0.138	0.1598	0.0196364		CPG	0.112533	0.00110207
	poly I:C	Mock	1.4302	1.2949	1.25455	1.32655	0.0920028
		US8	0.251	0.2194	0.2312	0.233867	0.0159679
	PAM3	Mock	0.9324	0.8664	0.8642	0.887667	0.0387558
		US8	0.3312	0.3359	0.3588	0.341967	0.0147663
	CPG	Mock	0.6479	0.5639	0.5954	0.6024	0.0424352
		US8	0.0446	0.0334	0.0239	0.0339667	0.0103616
	Figure S2c
		CXCL10	poly I:C						CXCL10	LPS
		Mock	Mock+	US7	US8	US14	US15		Mock	Mock+	US7	US8	US14	US15
		1.03221	335.131	127.511	109.293	310.989	329.757		1.28258	3.32155	0.231396	0.283842	3.12616	4.16083
		0.998838	335.222	125.811	107.691	313.389	332.318		0.647138	3.25374	0.208616	0.241437	3.13878	3.63777
		0.969921	334.19	108.688	98.8833	309.36	331.035		1.20481	3.28747	0.238392	0.318205	2.81663	3.18046
	AVERAGE	1.00032	334.848	120.67	105.289	311.246	331.037	AVERAGE	1.04484	3.28759	0.226135	0.281162	3.02719	3.65968
	STDEV	0.0311715	0.571398	10.4115	5.60513	2.02691	1.28036	STDEV	0.34661	0.0339065	0.0155697	0.038454	0.18246	0.490553
			FTEST	TTEST						FTEST	TTEST
		US7	0.00600591	0.000761869					US7	0.348282	1.4702e-08
		US8	0.0205706	0.00017286					US8	0.874804	5.63373e-08

## Sheet: Figure S3
Figure S3a
							Figure S3d
Figure S3b

## Sheet: Figure S5
Figure S5a						Figure S5b

[truncated: 3 more sheets: Figure S6, Figure S7, Figure S8]
